# Supplementary material for: Dual role of the S5 segment in type 1 ryanodine receptor channel gating
Source: Commun Biol. 2024 Sep 18;7:1108. doi: 10.1038/s42003-024-06787-1 (PMC11411075; doi:10.1038/s42003-024-06787-1)
Supplement: Supplementary file 6 — Supplementary Data [file 42003_2024_6787_MOESM6_ESM.xlsx]

## Sheet: Fig. 2c
Ca2+ signals by 10 mM caffeine
WT	L4838V	V4842M	A4846V	V4849I	Y4850C	N4858D	F4860V	R4861C	R4861H	Y4864C	Y4864H
0.430804	0.334318	0.350076	0.541421	0.375397	0.006844	0.597651	0.026927	0.617722	0.49859	0.005888	0.009161
0.360058	0.409138	0.391708	0.568066	0.503192	0.007123	0.027212	0.007742	0.574683	0.48118	-0.0105	0.014734
0.478828	0.339828	0.343218	0.617424	0.357167	0.002456	0.553371	0.006075	0.518348	0.510059	-0.01838	0.015638
0.457264	0.44173	0.318913	0.568481	0.359493	0.009816	0.009268	-0.00059	0.466014	0.515947	0.006579	0.017517
0.452809	0.312302	0.297676	0.586063	0.32418	0.02001	0.082283	0.039395	0.585815	0.486258	0.006302	0.056939
0.427226	0.37069	0.296515	0.636134	0.367603	0.016035	0.04145	0.024841	0.608697	0.454012	-0.00693	0.009794
0.472676	0.343659	0.361857	0.695684	0.362335	0.026482	0.013243	-0.0052	0.556488	0.478959	-0.00105	0.001367
0.472825	0.373699	0.39014	0.522813	0.333947	0.014755	0.453722	0.019587	0.657742	0.432814	-0.00496	0.013419
0.506341	0.368032	0.319855	0.503739	0.310419	0.025139	0.030647	0.012212	0.654791	0.496593	0.027111	0.011558
0.511074	0.322768	0.284592	0.514635	0.388688	0.015911	0.006229	0.009915	0.489093	0.360658	0.008571	0.00439
0.430476	0.264946	0.280709	0.497315	0.390014	0.017523	0.38649	0.002666	0.605544	0.40484	0.058588	0.000478
0.51418	0.36841	0.266473	0.519144	0.361616	0.011127	-0.01067	0.012526	0.498226	0.446596	0.052604	0.021774
0.379225	0.34606	0.309409	0.52937	0.366617	-0.00506	0.073896	0.009962	0.479498	0.445063	-0.00324	-0.00011
0.295933	0.267883	0.346588	0.634904	0.368949	0.007302	0.026476	0.018272	0.607799	0.538058	0.376682	0.005807
0.405285	0.312639	0.375096	0.650327	0.344812	0.034424	0.022554	0.014232	0.597073	0.397341	-0.00818	0.00664
0.460185	0.391846	0.358305	0.545596	0.445444	-0.00422	-0.01439	-0.00481	0.530062	0.495259	0.552684	0.018826
0.445542	0.324881	0.325767	0.534032	0.427964	-0.00155	0.015602	0.003673	0.496006	0.528932	-0.00735	-0.01045
0.51275	0.322331	0.369883	0.510207	0.386252	-0.00313	0.041316	-0.00564	0.570913	0.473874	-0.01129	0.016699
0.383885	0.362157	0.354926	0.54519	0.400968	0.011833	0.005899	0.013564	0.599199	0.495083	-0.01378	-0.00122
0.356436	0.355936	0.363728	0.506996	0.353053	0.00679	0.005096	0.009936	0.583849	0.499406	0.003092	0.002446
0.389221	0.31961	0.325547	0.529288	0.430843	0.009761	0.41802	0.006915	0.450746	0.515173	0.03352	7.45e-05
0.415756	0.277093	0.288614	0.453487	0.404705	0.018293	0.115252	-0.00396	0.563852	0.508671	-0.01976	-0.0043
0.443572	0.276028	0.334745	0.511696	0.319119	0.004371	0.489199	-0.00133	0.605151	0.459981	-0.01416	0.003008
0.509612	0.332221	0.317626	0.549145	0.445614	0.014824	0.020374	-0.002	0.546716	0.483456	-0.00826	0.007622
0.463888	0.322594	0.381996	0.500776	0.303248	0.006376	0.043244	0.002557	0.637675	0.493864	0.051257	-0.0091
0.550396	0.376817	0.331276	0.462651	0.321495	0.010956	0.014293	-6e-06	0.513702	0.426519	0.001139	-0.00375
0.426238	0.377929	0.287692	0.523945	0.42088	0.005812	0.090093	-0.00313	0.516702	0.522582	-0.01319	0.008948
0.479812	0.391183	0.398101	0.571179	0.327443	0.005587	0.453267	-0.00909	0.558814	0.48695	0.025479	0.014991
0.509518	0.347653	0.323502	0.575269	0.369139	-3.3e-06	0.065841	-0.00987	0.615226	0.499292	0.53983	0.002412
0.440647	0.287141	0.024804	0.543905	0.386417	0.002828	0.015486	0.002983	0.630292	0.439604	-0.00106	0.002649
0.438892	0.317451	0.287259	0.601471	0.432685	0.002566	0.468902	0.013292	0.592565	0.474182	-0.01097	0.014604
0.478734	0.324904	-0.04154	0.462219	0.425867	0.002562	0.610011	0.005394	0.495036	0.532078	-0.01615	0.067496
0.393062	0.354413	0.224734	0.486497	0.329962	0.002464	0.507599	-0.00681	0.509795	0.493403	-0.01646	0.025784
0.40397	0.437449	0.323518	0.679507	0.481864	0.007989	0.151747	-0.01217	0.56149	0.456864	0.003315	0.007669
0.499969	0.389568	0.313423	0.521502	0.327674	0.019311	0.055229	0.014621	0.555053	0.518907	-0.00335	0.018679
0.458612	0.299224	0.308398	0.483106	0.363388	-0.00406	0.08477	0.010059	0.580232	0.395727	0.014109	-0.00453
0.464696	0.284196	0.322622	0.496068	0.442049	0.005782	0.077871	-0.00504	0.488409	0.488501	-0.01615	0.01145
0.390274	0.38186	0.229368	0.543134	0.371884	0.02025	0.353426	0.008438	0.584231	0.478002	0.000254	0.00554
0.457495	0.421833	0.383524	0.485863	0.330936	0.015515	0.511299	0.007621	0.597135	0.466221	0.026181	-0.00161
0.512104	0.278302	0.237189	0.570591	0.320967	-0.00077	0.032137	0.0009	0.528714	0.447952	0.006066	0.044056
0.507799	0.276598	0.322353	0.549139	0.410569	-0.00016	0.113025	0.00364	0.635653	0.429917	0.34273	0.013469
0.381487	0.237457	0.270777	0.572824	0.362608	0.027582	0.382065	0.001674	0.546772	0.507053	-0.00482	0.012148
0.477752	0.383745	0.330842	0.536664	0.401966	0.007003	0.248378	0.001855	0.559708	0.47276	-0.0117	0.003753
0.512515	0.393881	0.29249	0.58183	0.348248	-0.00139	-0.00268	-0.00371	0.570047	0.474923	0.07656	0.014894
0.49346	0.356923	0.372803	0.527915	0.442702	0.027673	0.099452	-0.00572	0.515069	0.397626	0.010194	0.001942
0.499064	0.356802	0.340047	0.540352	0.340272	-0.00701	0.015779	-0.01164	0.521547	0.502528	0.018044	0.007148
0.508584	0.295061	0.335772	0.540971	0.361915	0.011158	0.450196	-0.0101	0.452943	0.527488	0.015228	0.006233
0.436167	0.321693	0.286135	0.50528	0.401943	-0.00184	-0.00075	-0.00167	0.519895	0.497265	0.000878	-0.0094
0.551909	0.366749	0.361348	0.550936	0.346403	0.005741	0.592962	0.022594	0.630804	0.456214	0.505144	0.017444
0.433086	0.379536	0.336145	0.54049	0.396981	0.00659	0.040869	0.012774	0.45204	0.496676	0.005705	0.003075
0.366634	0.341839	0.35126	0.650739	0.299026	-0.0071	0.556866	-0.00165	0.633265	0.389306	0.032794	0.023491
0.369829	0.26205	0.350802	0.533044	0.452743	0.005305	0.426931	0.001601	0.617438	0.500281	0.01912	-0.00094
0.516039	0.404807	0.403245	0.55737	0.410674	0.003782	0.00817	0.025362	0.646424	0.458331	-0.00145	-0.0002
0.455236	0.333402	0.345535	0.507256	0.30853	0.010882	0.423374	-0.00869	0.610694	0.451223	0.013265	-0.01074
0.332342	0.237242	0.287592	0.534629	0.351527	0.041998	0.047789	-0.00681	0.657268	0.484708	0.016905	-0.0161
0.456448	0.325192	0.318793	0.583117	0.385991	0.015488	0.039843	0.004982	0.622403	0.447818	0.042834	0.007404
0.476608	0.287032	0.372709	0.605396	0.339941	0.011178	0.207039	0.001399	0.639949	0.448691	0.466875	-0.00368
0.375932	0.345663	0.299782	0.517345	0.368498	0.000183	0.399392	-0.00408	0.516165	0.48277	0.051095	0.015389
0.311782	0.338503	0.368977	0.524349	0.40311	-0.00346	0.003822	0.007963	0.639311	0.493341	0.013518	0.002169
0.452884	0.40776	0.303348	0.498671	0.278452	-0.00197	-0.00857	-0.00819	0.575212	0.409124	0.011656	0.004242
0.553126	0.433792	0.320972	0.553203	0.368895	-0.0016	0.015593	0.002712	0.617283	0.493963	-0.0055	0.007567
0.479613	0.375554	0.398365	0.575402	0.304136	0.009141	0.145285	0.003122	0.64453	0.443155	-0.00585	-0.00207
0.568977	0.452	0.413927	0.611123	0.321783	-0.00158	0.026996	-0.00115	0.631911	0.500426	0.044746	0.016533
0.464291	0.319975	0.33867	0.456941	0.343675	0.006412	0.054553	-0.01682	0.575308	0.459406	0.009008	0.026103
0.510482	0.30692	0.35955	0.558186	0.350717	-0.00668	0.060664	-0.00378	0.098824	0.465405	-0.00144	0.006299
0.40772	0.29531	0.335606	0.63142	0.371849	0.000256	0.042161	-0.00318	0.655929	0.503449	0.532913	0.020408
0.408471	0.357004	0.343327	0.567524	0.216966	0.008195	0.038851	-0.00211	0.515923	0.453749	0.028652	0.005145
0.441656	0.401525	0.391584	0.535451	0.403396	-0.00209	0.412639	-0.00781	0.619164	0.464072	0.004519	0.009823
0.343798	0.355777	0.429774	0.547371	0.330915	-0.00198	0.588071	0.00463	0.54956	0.478073	0.00898	0.036985
0.446826	0.399979	0.28071	0.555364	0.399576	0.005204	0.736271	0.007552	0.641603	0.490149	-0.00541	0.001274
0.448937	0.2978	0.408536		0.3115					0.488378
0.465273	0.334318	0.433548		0.259489					0.50386
0.527266	0.330549	0.47444		0.390592					0.488716
0.476484	0.327416	0.363023		0.264382					0.453967
0.490488	0.382792	0.400319		0.324785					0.506768
0.55115	0.333012	0.380661		0.340573					0.404508
0.453637		0.338994		0.451678					0.390982
0.463218		0.42788		0.29837					0.460544
0.442657		0.477191		0.425195					0.502177
0.457619		0.444541		0.330494					0.504956
0.482982		0.490072
0.355174		0.412345
0.497737		0.256994
0.483695		0.254855
0.158625		-0.0099
0.475198		0.363221
0.424682		0.411686
0.443517		0.472668
0.516755		0.050615
0.505458		0.339265
0.565744		0.406191
0.526822		0.418018
0.545518		0.418387
0.476779		0.412892
0.575945		0.386094
0.526969		0.382422
0.550396		0.4351
0.503112		0.167587
0.586875		0.456489
0.534719		0.426236
0.53288		0.413482
0.514783		0.384277
0.552978		0.436139
0.516724		0.028842
0.555839		0.339026
0.509935		0.373284
0.523489		0.394379
0.512848		0.010479
0.470902		0.353688
0.423824		0.393029
0.501771		0.385417
0.498026		0.475487
0.430384		0.433345
0.593076		-0.02432
0.487283		0.033319
0.519772		0.421382
0.578857		0.442402
0.544275		0.447683
0.491513		0.428405
0.621782		0.334041
0.471702		0.446638
0.459588		0.338838
0.527081		0.424565
0.507		0.351703
0.476448		0.264702
0.478644		0.374133
0.523969		0.350469
0.516221		0.414928
0.478804		0.445232
0.528513		0.356381
0.555906		0.384767
0.509187		0.399929
0.538817		0.467468
0.523294		0.470884
0.490545		0.438557
0.54097		0.460715
0.493419		0.274451
0.424987		0.314963
0.47791		0.46463
0.5612
0.519344
0.524695
0.544866
0.485018
0.433295
0.633822
0.47783
0.532705
0.495925
0.54349

## Sheet: Fig. 2d
WT						V4842M							Y4850C						R4861C
pCaffeine	-4	-3.48	-3	-2.48	-2	pCaffeine	-4.48	-4	-3.48	-3	-2.48	-2	pCaffeine	-4	-3.48	-3	-2.48	-2	pCaffeine	-4	-3.48	-3	-2.48	-2
Cell 1	-0.0123959	-0.0129093	0.0236568	0.292991	0.237731	Cell 1	0.0076994	0.00994627	0.0185738	0.34642	0.338729	0.33302	Cell 1	0.0225902	0.000452168	0.00740635	0.00538223	0.00558967	Cell 1	-0.00371746	-0.00633726	-0.0034978	0.0411926	0.583409
Cell 2	-0.00946408	-0.00209874	0.0142787	0.52143	0.482402	Cell 2	0.00720862	0.0103395	0.0107069	0.409054	0.405998	0.374355	Cell 2	0.00885741	0.00465612	0.00400814	0.0107822	0.00528805	Cell 2	0.00274955	0.00109357	0.00486295	0.0116019	0.574683
Cell 3	-0.0108645	-0.0157351	0.00445896	0.242429	0.371128	Cell 3	-0.00881474	-0.00476106	-0.0141329	0.088948	0.333198	0.331205	Cell 3	-0.00973162	-0.00345024	0.00246162	-0.000736322	0.00238963	Cell 3	-0.000864333	-0.00587144	-0.00608469	0.423643	0.453795
Cell 4	-0.00323606	0.00341179	0.0332899	0.511945	0.485246	Cell 4	0.0154076	0.0249474	0.0261183	0.28958	0.334753	0.307751	Cell 4	0.00777212	0.00445523	0.00774159	0.00799037	0.00974927	Cell 4	0.00897275	0.00296065	0.00245466	0.050307	0.462981
Cell 5	0.0263388	0.131066	0.270461	0.439559	0.436893	Cell 5	0.01527	0.0106124	0.0440932	0.237021	0.295866	0.280307	Cell 5	0.0147063	0.0299363	0.0274719	0.0179534	0.0185384	Cell 5	0.00429571	0.0039639	0.0030584	0.492147	0.566252
Cell 6	0.0205092	0.0199776	0.0408635	0.55474	0.514273	Cell 6	0.0206641	0.0241787	0.0420162	0.27183	0.287108	0.286137	Cell 6	0.0449621	0.0174659	0.0166273	0.0140693	0.0159691	Cell 6	0.00679486	0.00407274	0.00999707	0.575721	0.542098
Cell 7	-0.00940727	0.107783	0.400233	0.47396	0.446609	Cell 7	0.00695295	0.0083611	0.064881	0.358527	0.360941	0.34287	Cell 7	0.0511629	0.0277536	0.0261712	0.0208546	0.0250691	Cell 7	0.0108001	0.00722202	0.0110215	0.554383	0.50122
Cell 8	-0.00553931	-0.00418361	0.0191653	0.523001	0.479049	Cell 8	0.0160465	0.0133409	0.0271408	0.351939	0.376363	0.375845	Cell 8	0.0345128	0.00970519	0.00912682	0.0135708	0.0146882	Cell 8	0.020961	0.0169818	0.0219596	0.586982	0.577049
Cell 9	-0.00732402	0.00101074	0.00919206	0.462925	0.424722	Cell 9	0.0153162	0.00868361	0.0224276	0.22747	0.294595	0.304902	Cell 9	0.0473745	0.0215803	0.0239172	0.0289133	0.0247505	Cell 9	0.0143216	0.00804475	0.0124353	0.123922	0.605506
Cell 10	0.0048146	0.00861217	0.179834	0.456321	0.458163	Cell 10	0.0368695	0.0268534	0.0480794	0.253663	0.287211	0.27013	Cell 10	0.0206885	0.00499485	0.0110331	0.0183426	0.0158447	Cell 10	0.0122152	0.00863581	0.0141131	0.0288613	0.0641844
Cell 11	0.0506154	0.13807	0.432603	0.502915	0.48563	Cell 11	-0.00681835	0.0141423	0.0221034	0.210696	0.26113	0.263408	Cell 11	-0.00347652	-0.00169623	0.00227156	0.00302203	0.00746532	Cell 11	0.00360178	0.00129881	0.00425009	0.113569	0.542835
Cell 12	-0.000891891	-0.000236806	0.442206	0.513373	0.507477	Cell 12	-0.00432129	0.000947104	0.034268	0.270413	0.279624	0.257147	Cell 12	-0.0072364	0.00172255	0.00327901	0.00231697	0.0107729	Cell 12	0.0165397	0.00336256	0.0053147	0.129779	0.485675
Cell 13	-0.00495361	0.062965	0.385766	0.495334	0.451147	Cell 13	0.0237235	0.0267017	0.0280163	0.239653	0.29018	0.294418	Cell 13	-0.0238028	-0.0089317	-0.00404029	-0.00828257	-0.00512999	Cell 13	0.0115685	0.00155341	0.0036592	-0.00368417	0.389198
Cell 14	-0.0151859	-0.00821501	0.225032	0.409744	0.37593	Cell 14	0.0124085	0.0238692	0.0991684	0.314715	0.356679	0.332516	Cell 14	-0.00461291	-0.00229804	-0.0026933	0.00014663	0.00608345	Cell 14	0.00498811	0.00450346	0.00988949	0.552433	0.538447
Cell 15	-0.0178667	-0.00580099	0.00340871	0.484861	0.449135	Cell 15	-0.012729	-0.0154404	-0.0141033	0.11337	0.335894	0.361968	Cell 15	0.0440107	0.029777	0.0377884	0.0322491	0.02659	Cell 15	-0.000906203	0.000515047	0.00676567	0.492756	0.567315
Cell 16	-0.00690015	0.0324054	0.0332068	0.516932	0.490257	Cell 16	0.0146642	-0.00126131	0.00313506	0.322429	0.352764	0.345176	Cell 16	0.0105402	-0.00851682	-0.0125277	-0.00449539	-0.00494617	Cell 16	0.00330114	-0.000827044	0.000510409	0.0667807	0.521826
Cell 17	-0.0100754	-0.00538223	0.00434007	0.489522	0.452513	Cell 17	-0.00922458	-0.0123618	0.00970264	0.304233	0.307147	0.30885	Cell 17	0.00639542	-0.00623561	-0.00088789	-0.00183892	-0.00296989	Cell 17	0.00753385	0.00344236	0.00471199	0.0456432	0.49134
Cell 18	0.0177201	0.0745552	0.287579	0.391709	0.368312	Cell 18	0.0313025	0.0240501	0.0615215	0.338692	0.371346	0.351699	Cell 18	0.00206641	-0.0159271	-0.0136658	-0.0104519	-0.00684325	Cell 18	0.0113115	0.00863929	0.0152746	0.0834605	0.566381
Cell 19	0.00325208	0.0129995	0.0197719	0.463507	0.434936	Cell 19	0.0470616	0.0480909	0.0482891	0.315338	0.331116	0.334987	Cell 19	0.0460783	0.00683408	0.0018529	0.00818591	0.00924128	Cell 19	0.0148996	0.0139364	0.01638	0.477888	0.567461
Cell 20	-0.0101612	0.0109405	0.196918	0.289356	0.305572	Cell 20	-0.00503538	-0.0135001	0.000410093	0.131678	0.370604	0.348895	Cell 20	-0.00457934	-0.0166659	-0.0114422	-0.00488919	-0.00198704	Cell 20	0.0181371	0.0125814	0.0198571	0.0212643	0.537657
Cell 21	-0.00196839	0.00239636	0.0250979	0.418778	0.409216	Cell 21	0.0105703	0.0122692	0.0195903	0.259355	0.334012	0.313443	Cell 21	0.045651	0.00703686	0.011435	0.00952677	0.00963976	Cell 21	-0.00823982	-0.0086381	-0.00846602	0.0188044	0.204376
Cell 22	-0.00281279	-0.00395606	0.373629	0.42033	0.400343	Cell 22	0.00618333	0.00946832	0.0489061	0.284261	0.296225	0.274746	Cell 22	0.00939126	-0.00365462	0.00324518	0.00496406	0.0162096	Cell 22	0.00874673	0.00717088	0.0111885	0.0300935	0.557653
Cell 23	-0.00474958	-0.00375233	0.0111857	0.438296	0.400448	Cell 23	0.0301504	0.0236708	0.0515564	0.308266	0.328271	0.31914	Cell 23	0.00697944	-0.00700948	-0.00327439	0.00193109	-0.000269881	Cell 23	0.0286268	0.0246303	0.0237952	0.0675908	0.605151
Cell 24	-0.008282	-0.0099986	0.00154127	0.486754	0.451705	Cell 24	0.0110257	0.00608121	0.015348	0.233176	0.289771	0.306509	Cell 24	0.026073	0.00714883	0.0109016	0.0134937	0.0134251	Cell 24	-0.00116416	-0.00504386	0.00250691	0.0318858	0.532614
Cell 25	0.0144418	0.0110234	0.0416995	0.505739	0.488322	Cell 25	0.00964457	0.011033	0.0406017	0.407525	0.380077	0.364512	Cell 25	-0.00608959	0.000899024	0.00437886	0.00551507	0.00630984	Cell 25	0.00670953	0.00851048	0.0133973	0.59711	0.573598
Cell 26	-0.00711976	-0.00261444	0.0147194	0.487157	0.44524	Cell 26	0.00139399	0.00511808	0.0190544	0.323313	0.333037	0.316519	Cell 26	0.0187577	0.00772822	0.0151744	0.0174258	0.0101033	Cell 26	0.0021439	-0.000410806	-0.000705454	0.0158951	0.513702
Cell 27	0.0104296	0.0111993	0.0368282	0.460234	0.436891	Cell 27	-0.0143222	-0.0134163	-0.0214651	0.0711464	0.298095	0.270283	Cell 27	0.00666798	0.0060529	0.0130026	-0.000355009	0.00574536	Cell 27	-0.006074	-0.00553458	0.00520366	0.4356	0.47655
Cell 28	0.0210772	0.0265481	0.0258673	0.447572	0.447375	Cell 28	-0.017243	-0.0156378	-0.0216719	0.0776616	0.349554	0.384167	Cell 28	0.0254679	0.0157058	0.00968525	0.00361378	0.00552053	Cell 28	0.00655571	0.00530456	0.00962695	0.578297	0.517245
Cell 29	0.00521888	0.00221731	0.0869197	0.503168	0.468823	Cell 29	0.0188163	0.019658	0.0333585	0.287232	0.308367	0.303467	Cell 29	-0.015208	-0.0033155	-0.00123008	-0.00397264	-0.00160968	Cell 29	0.00623429	0.0045107	0.00513705	0.5666	0.561895
Cell 30	-0.0152443	0.112253	0.198045	0.410832	0.405817	Cell 30	-0.0344408	-0.0407906	-0.0562918	0.00160843	0.0105067	0.0237328	Cell 30	-0.00893084	0.0038217	0.00160785	0.00187367	0.00276205	Cell 30	0.0052612	-0.000393089	0.00618085	0.580347	0.576043
Cell 31	-0.000317664	-0.00037706	0.0163271	0.501353	0.475359	Cell 31	0.00270915	-0.00416995	0.0153965	0.198032	0.25125	0.259704	Cell 31	0.0070836	0.00312037	0.00236565	-0.000947656	0.00249927	Cell 31	-0.000303567	-0.0052653	-0.00319136	0.0410363	0.58355
Cell 32	0.034311	0.0527111	0.158371	0.300331	0.339863	Cell 32	-0.0632252	-0.0665579	-0.0864427	-0.0684736	-0.0579365	-0.0401473	Cell 32	0.00912112	0.00213283	0.0105148	0.00644868	0.00249575	Cell 32	0.000277595	-7.42147e-05	0.0070619	0.499406	0.479726
Cell 33	0.0331213	0.0390324	0.05298	0.197426	0.369841	Cell 33	-0.0215112	-0.0178059	-0.00201957	0.129305	0.203444	0.214317	Cell 33	0.0106517	-0.00397696	0.00219269	0.0021383	0.0017311	Cell 33	-0.0060666	-0.00314128	-0.00287171	0.487846	0.458148
Cell 34	-0.00819635	0.147066	0.00754595	0.475684	0.449126	Cell 34	-0.00976104	-0.0125671	-0.0321039	0.011638	0.0663045	0.292865	Cell 34	0.0227212	0.00982411	0.0146759	0.00885992	0.00636377	Cell 34	0.00248916	-0.00152449	0.00191217	0.0135566	0.557708
Cell 35	0.000440071	-0.00107624	0.0205434	0.0812806	0.351732	Cell 35	0.0342582	0.0316381	0.0276422	0.253816	0.323104	0.297554	Cell 35	0.0361791	0.00747344	0.0122529	0.0122823	0.0192445	Cell 35	-0.00113663	-0.00134501	0.00204511	0.535031	0.519746
Cell 36	-0.00995363	-0.00348467	0.0175189	0.470421	0.441487	Cell 36	0.0346673	0.0384665	0.0344254	0.223015	0.303415	0.29306	Cell 36	0.0143598	-0.014287	-0.00828248	-0.00774744	-0.00415397	Cell 36	0.00979849	0.00406934	0.0086311	0.127624	0.568812
Cell 37	-0.00314682	0.000883456	0.00854729	0.456306	0.437019	Cell 37	0.00375992	0.0224015	0.0275855	0.24374	0.32353	0.307664	Cell 37	0.0151273	0.000618522	0.00457763	0.00530372	0.00463276	Cell 37	0.0165294	0.0180598	0.0266954	0.464646	0.457514
Cell 38	0.00517327	0.0488289	0.15143	0.253696	0.358667	Cell 38	-0.0106236	-0.012747	-0.0232109	0.0803416	0.231329	0.220106	Cell 38	0.0260194	0.00884823	0.016723	0.0149154	0.0201839	Cell 38	0.00215978	0.00343516	0.00679943	0.507832	0.498652
Cell 39	-0.00665113	0.00504729	0.418607	0.441971	0.437884	Cell 39	0.0359183	0.0243599	0.073518	0.35331	0.395033	0.356941	Cell 39	0.0129974	0.0187455	0.00792477	0.0116094	0.015449	Cell 39	0.0154264	0.0123717	0.0160679	0.564189	0.536256
Cell 40	-0.00192202	0.00662711	0.00688403	0.497486	0.466259	Cell 40	-0.00891592	-0.0078263	-0.0142777	0.0212793	0.0993774	0.216804	Cell 40	0.0136305	-0.00825664	-0.00222997	-0.00268116	-0.000832946	Cell 40	-0.000861031	-0.00414712	0.00575273	0.0677198	0.49879
Cell 41	-0.000971697	-0.00236391	0.0190416	0.498183	0.454594	Cell 41	0.0347703	0.0306898	0.0250118	0.166103	0.217352	0.303252	Cell 41	0.0327423	-0.0099075	-0.00736823	-0.00133391	-0.0002981	Cell 41	0.00502465	0.000972779	0.000972691	0.585173	0.546262
Cell 42	0.00520954	0.0138743	0.506407	0.52962	0.48615	Cell 42	0.0177467	0.0141551	0.0293014	0.18088	0.273876	0.2613	Cell 42	0.0399024	0.00560618	0.0175578	0.0243777	0.0236183	Cell 42	-0.00997246	-0.0139047	-0.00830251	0.0179217	0.546772
Cell 43	-0.0148814	0.00400294	0.246905	0.462959	0.450692	Cell 43	0.00725308	0.00511935	0.0148645	0.249098	0.327022	0.319263	Cell 43	0.0266094	-0.000488989	0.00453136	0.00994845	0.00693675	Cell 43	-0.00163662	-0.00646444	0.00278653	0.0361369	0.550249
Cell 44	-0.0237487	-0.0180045	-0.00862275	0.412237	0.455544	Cell 44	0.00271044	-0.000991694	-0.000550578	0.151969	0.321312	0.282253	Cell 44	0.0379321	-0.00632845	-0.00138457	-0.00448659	-0.00305335	Cell 44	0.00430206	0.00814656	0.0133617	0.061567	0.563573
Cell 45	0.00812233	0.04696	0.271754	0.407805	0.459281	Cell 45	0.0180617	0.0112974	0.0209463	0.314815	0.36696	0.348486	Cell 45	0.0457545	0.0309877	0.0304333	0.0271325	0.0266871	Cell 45	-0.0093869	-0.0101284	0.00123464	0.057978	0.496322
Cell 46	-0.00206462	0.00308372	0.0147081	0.517317	0.469613	Cell 46	0.0213117	0.0178295	0.00572038	0.26396	0.329049	0.323313	Cell 46	0.00130768	-0.0113857	-0.00842119	-0.00953764	-0.00707924	Cell 46	0.003591	-0.000868559	-0.000973074	0.51909	0.456484
Cell 47	-0.0136045	-0.00488506	0.00751406	0.530989	0.484924	Cell 47	0.00221602	0.0268835	0.0556608	0.261263	0.339011	0.320214	Cell 47	0.0289664	0.0106903	0.0139231	0.0121854	0.0110918	Cell 47	-0.00741827	-0.0152433	-0.00828679	0.422458	0.411965
Cell 48	-0.00817114	0.00851661	0.0155221	0.529461	0.454283	Cell 48	0.0350288	0.0304054	0.0634695	0.272644	0.297752	0.275444	Cell 48	-0.000596808	-0.0105804	-0.00485528	-0.00656194	-0.00280492	Cell 48	-0.02035	-0.0247381	-0.017339	0.516947	0.505416
Cell 49	0.061532	0.0713589	0.366019	0.4758	0.43559	Cell 49	0.0354121	0.0379058	0.0541193	0.350083	0.356018	0.335304	Cell 49	0.00829665	-0.00148799	0.00511801	0.00507924	0.00567468	Cell 49	-6.24456e-05	-0.00247543	0.00788907	0.046097	0.607564
Cell 50	-0.0236899	0.0613751	0.318569	0.43746	0.421004	Cell 50	-0.0103856	-0.0109225	-0.0145986	0.307252	0.360253	0.322073	Cell 50	0.00651377	-0.00416834	-0.000443657	0.00362765	0.00652344	Cell 50	-0.00791794	-0.00784298	-0.000878819	0.0848641	0.444255
Cell 51	0.000872003	-0.00658997	0.00320738	0.462622	0.453941	Cell 51	0.00416084	0.00293156	0.0301175	0.30463	0.373853	0.338966	Cell 51	-0.00522677	-0.00988957	-0.00624516	-0.00735821	-0.00741052	Cell 51	-0.00804339	-0.0113312	-0.00393142	0.0244956	0.615022
Cell 52	-0.00779888	-0.000798194	0.00834945	0.411523	0.411436	Cell 52	0.00420882	-0.00400773	-0.0185729	0.295986	0.345532	0.333398	Cell 52	-0.00162753	-0.00665875	0.00585826	-0.00235084	0.00441086	Cell 52	-0.000328397	-0.00294353	0.000483721	0.026373	0.581657
Cell 53	-0.00357945	-0.00845378	0.00873261	0.496179	0.460363	Cell 53	0.0283714	0.0274287	0.0435564	0.187469	0.340824	0.379146	Cell 53	-0.00575261	0.00901155	0.00249656	0.00366574	0.00362865	Cell 53	0.0160091	0.0110437	0.0156248	0.566494	0.567592
Cell 54	-0.0122107	-0.00423622	0.0109116	0.425374	0.396902	Cell 54	-0.000182847	-0.006336	0.00659399	0.127199	0.339942	0.333441	Cell 54	0.00743783	-0.0100045	-0.00365259	0.0137089	0.0108159	Cell 54	0.00612514	0.000884777	0.0136824	0.601696	0.589574
Cell 55	-0.00330325	0.00813155	0.0146656	0.477966	0.43667	Cell 55	-0.0185435	-0.0104646	0.0113183	0.33351	0.327836	0.277526	Cell 55	-0.00576081	0.00470727	0.0114347	0.00589276	0.0123713	Cell 55	0.00268613	0.00912048	0.0156668	0.618472	0.606119
Cell 56	-0.0235914	-0.0182141	-0.0170941	0.42091	0.392483	Cell 56	0.00848331	0.0184615	0.0397534	0.218549	0.321718	0.305126	Cell 56	0.0341276	0.0113144	0.0128798	0.01302	0.0108891	Cell 56	-0.0011003	-0.00541612	-0.00121145	0.599223	0.556425
Cell 57	0.00905543	0.00601824	0.00646975	0.168174	0.405469	Cell 57	0.0461098	0.0369205	0.0779678	0.342519	0.357468	0.339242	Cell 57	0.0514571	0.00476988	0.00374137	0.00864302	0.0111112	Cell 57	0.0107886	0.00315535	0.0074773	0.624102	0.571286
Cell 58	0.00509258	0.024586	0.0533681	0.525379	0.488151	Cell 58	0.0299426	0.0314306	0.0337524	0.216725	0.308097	0.27816	Cell 58	0.0271391	0.00102592	-0.00173533	0.000588574	4.55562e-05	Cell 58	-0.00182802	-0.00536132	-0.00089267	0.0533641	0.509859
Cell 59	0.0258359	0.0826611	0.424569	0.462323	0.447451	Cell 59	0.0226653	0.0299885	0.0412965	0.344647	0.385602	0.343855	Cell 59	0.0582348	-0.0175028	-0.0133448	-0.00714767	-0.0035822	Cell 59	0.0351909	0.0260169	0.0276858	0.577998	0.574453
Cell 60	-0.0170061	-0.0197676	-0.0108077	0.410437	0.407728	Cell 60	0.0390847	0.0307093	0.0502647	0.25555	0.301436	0.286293	Cell 60	0.0726325	-0.0113846	-0.00602089	-0.00651161	-0.00286546	Cell 60	-0.0110191	-0.0108797	-0.0121674	0.0428015	0.529413
Cell 61	-0.00542964	0.0458689	0.49343	0.521131	0.488948	Cell 61	-0.019925	-0.0153727	-0.0303771	0.203932	0.324405	0.303362	Cell 61	0.0189138	-0.0159989	-0.00963792	-0.00649658	-0.00166289	Cell 61	0.00602504	0.00177496	0.00727423	0.575306	0.555124
Cell 62	-0.00211251	-0.00222029	0.0112219	0.486934	0.443303	Cell 62	0.0216141	0.0137325	0.0252268	0.336413	0.414239	0.381761	Cell 62	0.0100957	0.000392317	0.0026502	0.00171906	0.00907473	Cell 62	0.00338224	-0.00107764	0.00959135	0.525117	0.536037
Cell 63	0.00140738	0.00685142	0.293694	0.438894	0.430445	Cell 63	0.0222085	0.0209702	0.0246579	0.428724	0.424788	0.386429	Cell 63	-0.0123397	-0.0140369	-0.00897895	-0.00540516	-0.00164144	Cell 63	0.00217162	0.000122612	0.00484517	0.61035	0.590538
Cell 64	-0.00489906	0.0219491	0.438853	0.483516	0.485903	Cell 64	0.0440941	0.0336808	0.0700864	0.14465	0.296798	0.321253	Cell 64	0.00679925	-0.00351117	-0.00285315	0.00315509	0.00505639	Cell 64	-0.00143006	-0.00620354	0.00133218	0.0330703	0.537834
Cell 65	-0.0126116	-0.00989254	0.0226983	0.474775	0.442642	Cell 65	0.0267889	0.0173337	0.0318561	0.317554	0.355941	0.327935	Cell 65	0.0272017	-0.0108286	-0.00856973	-0.00835858	-0.00674982	Cell 65	-0.00629581	-0.0106644	-0.0045401	-0.0109285	0.0183285
Cell 66	0.00248024	-0.00492704	0.00885501	0.50834	0.467964	Cell 66	0.00708776	0.00544053	-0.0018468	0.0603573	0.0905931	0.222021	Cell 66	0.0181025	-0.00541756	0.000483817	-0.00268046	-0.000544283	Cell 66	0.0010701	0.00202879	0.00409985	0.524751	0.542824
Cell 67	0.00124786	0.275585	0.41975	0.49187	0.439798	Cell 67	0.0634185	0.0612196	0.0855597	0.293082	0.363791	0.328493	Cell 67	0.0146317	-0.00314567	0.00353831	0.00357629	0.00794376	Cell 67	-0.0068827	-0.00859433	-0.00571717	0.00239891	0.33289
Cell 68	-5.5749e-05	0.0765092	0.202847	0.572627	0.544995	Cell 68	0.0249286	0.0223154	0.022001	0.363118	0.411504	0.371028	Cell 68	0.0363542	-0.0109398	-0.00707162	-0.00397908	-0.0023573	Cell 68	0.0109678	0.00736563	0.0129815	0.580935	0.553828
Cell 69	-0.0197985	-0.0103313	-0.00289065	0.537062	0.480105	Cell 69	-0.0193634	-0.0217716	-0.0333575	0.381674	0.432264	0.410907	Cell 69	-0.0031552	-0.00712832	-0.00518152	-0.00656348	-0.00204467	Cell 69	0.0421231	0.0380589	0.0429356	0.0647879	0.547007
Cell 70	0.0201305	0.0811988	0.272076	0.470592	0.442259	Cell 70	0.00517254	0.0216557	0.0229669	0.162469	0.273867	0.264889	Cell 70	0.00599522	-0.00899099	-0.00620498	-0.000944986	0.00461979	Cell 70	-0.000947889	-0.00320865	0.0022148	0.0156368	0.640663
Cell 71	-0.00392634	0.0035671	0.00981605	0.500128	0.456726	Cell 71	0.0244121	0.0122658	0.0707759	0.469932	0.467163	0.408529
Cell 72	0.0181842	0.0287213	0.152547	0.359734	0.378618	Cell 72	0.0165797	0.00561789	0.054553	0.467854	0.488462	0.433541
Cell 73	-0.0132795	-0.000220896	0.0132634	0.460828	0.42312	Cell 73	0.0218642	0.0108595	0.0799547	0.539291	0.518759	0.474432
Cell 74	-0.00234685	0.012907	0.0149385	0.444785	0.394937	Cell 74	0.0338713	0.0475141	0.0784521	0.414277	0.421905	0.35986
Cell 75	0.00868717	0.013128	0.0460202	0.398835	0.39864	Cell 75	0.0386855	0.058317	0.093542	0.453086	0.465006	0.400312
Cell 76	0.00511873	0.0109652	0.0134178	0.567582	0.52038	Cell 76	-0.0030533	-0.00842612	0.022847	0.115876	0.434233	0.375646
Cell 77	-0.00790511	0.0102742	0.0228761	0.442307	0.407264	Cell 77	0.0195345	0.0119882	0.0519201	0.311213	0.394332	0.332885
Cell 78	-0.0128025	-0.00227488	0.526251	0.526933	0.51036	Cell 78	0.00488367	0.00895208	0.0213939	0.442051	0.468233	0.427873
Cell 79	0.000996846	0.00721218	0.0225071	0.529538	0.489165	Cell 79	0.0235603	0.0257376	0.065863	0.550746	0.543862	0.476993
Cell 80	0.090624	0.125017	0.48002	0.567873	0.568699	Cell 80	0.0431364	0.0513081	0.0743742	0.411316	0.485133	0.444533
Cell 81	-0.0102451	0.288956	0.379284	0.434427	0.453618	Cell 81	0.0193654	0.0283861	0.0603546	0.529682	0.546874	0.490065
Cell 82	0.0046691	0.0629492	0.281551	0.453357	0.46057	Cell 82	0.0137006	0.0276827	0.0819844	0.436472	0.467338	0.412338
Cell 83	0.0203674	0.0383972	0.0960632	0.527528	0.516784	Cell 83	0.00762963	0.0151996	0.0554291	0.329883	0.320832	0.256987
Cell 84	-0.00274735	0.00482537	0.0216643	0.0858457	0.519575	Cell 84	-0.0182856	-0.0101326	0.0131865	0.253544	0.290748	0.254848
Cell 85	-0.00505137	0.0385002	0.178573	0.321056	0.442881	Cell 85	-0.0232968	-0.0175612	-0.0200757	-0.0229905	-0.00940013	-0.0129248
Cell 86	0.0441321	0.0448485	0.546328	0.456558	0.538136	Cell 86	0.00869824	0.0120394	0.0511501	0.311688	0.418021	0.363214
Cell 87	-0.0193859	-0.00968291	0.0110543	0.0585997	0.329094	Cell 87	-0.00221781	-0.00337332	0.0310863	0.249128	0.446789	0.409994
Cell 88	0.00772278	0.0194869	0.0554925	0.520779	0.495278	Cell 88	0.00551306	0.0102927	0.0507106	0.496199	0.503453	0.47266
Cell 89	-0.00540629	-0.00539882	-0.00289974	0.245079	0.490431	Cell 89	-0.0007577	-0.00753988	0.00543959	0.0575956	0.0624079	0.0498178
Cell 90	-0.0024728	0.005451	0.0307204	0.518767	0.441161	Cell 90	0.0167051	0.031061	0.0615305	0.328611	0.373014	0.339258
Cell 91	-0.0117025	-0.010867	0.00580106	0.114442	0.435305	Cell 91	0.0421303	0.029074	0.123693	0.465487	0.47098	0.406183
Cell 92	0.0119107	0.014266	0.394028	0.489483	0.501636	Cell 92	0.0123164	0.0333985	0.110207	0.458336	0.483474	0.41801
Cell 93	-0.00147374	-0.00120076	0.0275225	0.530651	0.492649	Cell 93	0.040409	0.0348405	0.0674427	0.479495	0.492246	0.418379
Cell 94	0.00534356	0.0197118	0.0876593	0.566676	0.517088	Cell 94	-0.00278975	0.0154469	0.0945382	0.45617	0.448997	0.412885
Cell 95	0.0235923	0.0282634	0.254122	0.469189	0.516479	Cell 95	0.0233188	0.036817	0.0888925	0.418227	0.440575	0.386087
Cell 96	0.0219935	0.0155606	0.0640993	0.10674	0.144743	Cell 96	0.0346726	0.041721	0.0975973	0.385432	0.419984	0.382415
Cell 97	-0.00402496	-0.00457019	0.0316315	0.371996	0.383977	Cell 97	0.0070937	0.0177338	0.138155	0.440518	0.476264	0.435093
Cell 98	-0.0100983	-0.00311248	0.0146281	0.536494	0.500033	Cell 98	-0.0449108	-0.0557756	-0.0332017	0.112447	0.138763	0.16758
Cell 99	0.00397412	0.0120325	0.023893	0.52764	0.523835	Cell 99	0.0256396	0.0327693	0.0772324	0.457822	0.500553	0.456482
Cell 100	0.00408058	0.00507838	0.0132275	0.530713	0.517749	Cell 100	0.02903	0.051015	0.0916133	0.51925	0.514406	0.426229
Cell 101	0.00894996	0.0105113	0.0275387	0.523941	0.493149	Cell 101	0.0267652	0.0216058	0.0868584	0.473417	0.474946	0.413475
Cell 102	-0.0160756	-0.0124853	-0.0133417	0.0493714	0.527019	Cell 102	0.0127605	0.031422	0.127566	0.399375	0.419458	0.38427
Cell 103	-0.00809964	-0.00767116	-0.00563636	0.0235483	0.458855	Cell 103	0.0249415	0.0406992	0.127028	0.500466	0.499434	0.436132
Cell 104	0.0150972	0.00866643	0.00983663	0.099151	0.459773	Cell 104	-0.00485032	-0.0202648	-0.0020483	0.00613014	0.0225285	0.0279992
Cell 105	0.000983895	0.00420677	0.00599906	0.442729	0.471837	Cell 105	-0.00911977	-0.00262986	0.0283226	0.28299	0.330363	0.339018
Cell 106	0.00763532	0.0110981	0.0543253	0.493598	0.504044	Cell 106	0.017692	0.00490174	0.0419798	0.38359	0.419753	0.373277
Cell 107	-0.0047276	0.00082516	0.0109769	0.450492	0.490877	Cell 107	0.061878	0.0462504	0.163635	0.469688	0.462877	0.394372
Cell 108	0.0116698	0.0278049	0.0412969	0.514319	0.502354	Cell 108	-0.0203966	-0.0234055	-0.0222661	0.0111714	0.0188491	0.010472
Cell 109	0.00634577	0.00675494	0.0217278	0.459433	0.491567	Cell 109	0.0182901	-0.00485912	0.0608089	0.458943	0.435034	0.35368
Cell 110	-0.00201714	0.00289656	0.00533105	0.490124	0.472704	Cell 110	0.00408293	0.0080026	0.0285071	0.453989	0.472475	0.393022
Cell 111	0.00176488	0.0136852	0.027886	0.483842	0.489176	Cell 111	0.021986	0.0240035	0.0626068	0.436313	0.453152	0.38541
Cell 112	-0.00766901	0.167935	0.472648	0.447201	0.482796	Cell 112	0.0122003	0.00722126	0.258663	0.497017	0.51082	0.475479
Cell 113	0.022059	0.0261488	0.0207473	0.432715	0.504832	Cell 113	0.00164271	0.0118718	0.101493	0.500476	0.504069	0.428514
Cell 114	-0.0140235	-0.00927753	0.0077558	0.48401	0.474355	Cell 114	-0.037801	-0.0431596	-0.0469603	-0.0368501	-0.0259414	-0.0272327
Cell 115	0.0144602	0.0148823	0.0175791	0.520334	0.507535	Cell 115	-0.00793798	-0.015908	-0.0259957	0.0166507	0.0241593	0.0331176
Cell 116	0.0137178	0.0176549	0.0179008	0.534026	0.513916	Cell 116	0.0309708	0.0618902	0.0856604	0.464329	0.467634	0.421375
Cell 117	0.0125316	0.0188892	0.0301794	0.523415	0.505998	Cell 117	0.0160445	0.0233326	0.0792771	0.489695	0.515374	0.442394
Cell 118	-0.0091429	-0.0153809	0.00184948	0.0288186	0.497813	Cell 118	0.0437525	0.0540732	0.176551	0.492954	0.52257	0.447676
Cell 119	-0.00855604	-0.00794483	-0.00507785	0.0523719	0.49025	Cell 119	0.00568613	0.00465825	0.281337	0.452509	0.482045	0.428398
Cell 120	0.0099167	0.0845153	0.0132843	0.374783	0.481157	Cell 120	0.0141556	0.0186057	0.0641827	0.388727	0.400055	0.334033
Cell 121	0.0135299	0.0201225	0.0224568	0.0773685	0.522649	Cell 121	0.0195494	0.00750019	0.0477336	0.459839	0.507654	0.444451
Cell 122	-0.000291502	0.0223112	0.033877	0.514845	0.477696	Cell 122	-0.0198551	-0.0249464	0.0312691	0.370271	0.385346	0.338831
Cell 123	-0.00101419	0.00485787	0.0130165	0.569628	0.528445	Cell 123	-0.0288575	-0.0302327	-0.0355174	-0.0328621	-0.0215743	-0.019023
Cell 124	0.0192623	0.0124931	0.0394664	0.586851	0.535022	Cell 124	0.0609869	0.0802093	0.124987	0.363022	0.412416	0.351696
Cell 125	0.0347039	0.0329692	0.0939227	0.472574	0.462547	Cell 125	-0.017921	-0.030026	-0.025803	-0.0271148	-0.019029	-0.0224158
Cell 126	0.00716263	0.00719081	0.00992098	0.054437	0.499516	Cell 126	-0.00792787	-0.0110078	0.0459305	0.274999	0.321539	0.264694
Cell 127	0.00098164	0.0129032	0.0242402	0.562007	0.488802	Cell 127	0.0298607	0.0333883	0.301764	0.383263	0.416926	0.373603
Cell 128	0.00565032	0.0823176	0.241592	0.415418	0.47412	Cell 128	0.00293779	4.14273e-05	0.0638444	0.316978	0.375186	0.350461
Cell 129	-0.0141624	-0.00927802	-0.01166	0.0586203	0.469345	Cell 129	0.0348142	0.0372709	0.328349	0.439357	0.476652	0.41492
Cell 130	-0.00322276	0.000987786	-0.00194907	0.0585869	0.529207	Cell 130	0.0307598	0.0427745	0.146315	0.521007	0.523827	0.445224
Cell 131	0.0174617	0.0241857	0.0953099	0.511181	0.5221	Cell 131	0.053238	0.0264627	0.0922489	0.42596	0.440573	0.356374
Cell 132	0.0184383	0.0141444	0.0362496	0.550046	0.496909	Cell 132	0.00332604	0.00833866	0.0532266	0.421006	0.472098	0.384759
Cell 133	0.0042393	0.209348	0.358147	0.464222	0.489698	Cell 133	0.0117001	0.0181685	0.079336	0.460336	0.468315	0.399921
Cell 134	0.0145906	0.0095707	0.0188613	0.529436	0.505193	Cell 134	0.0339166	0.0467016	0.0940476	0.511013	0.529827	0.467461
Cell 135	-0.0210796	-0.0171041	0.00399989	0.348756	0.43793	Cell 135	-0.0133148	-0.0272478	-0.0253242	0.0702913	0.514471	0.470841
Cell 136	-0.00539006	0.00634382	0.0361324	0.43666	0.487425	Cell 136	-0.00344425	0.00245761	0.0458774	0.481808	0.496685	0.43855
Cell 137	0.00594607	0.00856309	0.00963939	0.0715148	0.52283	Cell 137	0.0505771	0.0461463	0.170064	0.550736	0.54094	0.460707
Cell 138	-0.00276663	-0.00735614	-0.011219	0.0625102	0.34026	Cell 138	-0.00542648	-0.00933241	0.00601097	0.123591	0.161139	0.204446
Cell 139	0.0347833	0.0328361	0.0333806	0.470848	0.521749	Cell 139	0.0238996	0.0310873	0.063036	0.379284	0.387593	0.314956
Cell 140	0.0148568	0.0147904	0.0261499	0.375539	0.499998	Cell 140	-0.00134452	0.00381897	0.0333646	0.368763	0.505373	0.464622
Cell 141	0.0175581	0.02455	0.0339456	0.566002	0.542137	Cell 141	0.0229809	0.147319	0.1665	0.416066	0.407637	0.356226
Cell 142	0.027274	0.0184859	0.0470277	0.52693	0.507085	Cell 142	0.0555713	0.13743	0.13183	0.310976	0.328895	0.299855
Cell 143	0.00502328	0.0164606	0.298708	0.502444	0.483513	Cell 143	0.0039638	0.110122	0.416087	0.416217	0.395055	0.321908
Cell 144	0.0202533	0.020001	0.0548738	0.582639	0.526061	Cell 144	0.0132721	0.16006	0.256625	0.428184	0.427514	0.379829
Cell 145	0.00411552	0.0132234	0.0297313	0.563135	0.532195	Cell 145	-0.0226747	-0.00058562	-0.0105629	0.0855076	0.358534	0.467313
Cell 146	0.0186413	0.0226615	0.0370412	0.513356	0.488005	Cell 146	0.0636331	0.195067	0.0901209	0.226929	0.268215	0.255715
Cell 147	0.0166692	0.0221846	0.0480717	0.5346	0.473444	Cell 147	0.0399665	0.156025	0.18632	0.341669	0.370947	0.302406
Cell 148	0.00797872	0.0127938	0.0437861	0.546452	0.520395	Cell 148	0.0611689	0.221826	0.133761	0.356705	0.354406	0.347079
Cell 149	0.00471573	0.00813026	-6.8899e-05	0.204367	0.441799	Cell 149	0.00705291	0.0717002	0.0461392	0.424226	0.40331	0.362272
Cell 150	0.0126808	0.0098553	0.0269617	0.536936	0.480518	Cell 150	0.0138191	0.112556	0.0914363	0.307771	0.322962	0.30318
Cell 151	-0.00237557	-0.00145256	-0.000567123	0.0541342	0.046975	Cell 151	0.0437889	0.133164	0.184037	0.453505	0.450282	0.378427
Cell 152	0.00329781	0.0151679	0.0371699	0.544997	0.508402	Cell 152	0.0388139	0.101497	0.119758	0.422924	0.462482	0.386177
Cell 153	-0.000649725	0.000833278	0.0226197	0.488788	0.498036	Cell 153	0.00838086	0.022359	0.148826	0.330934	0.330903	0.293465
Cell 154	0.0202284	0.0160212	0.0346015	0.516251	0.496024	Cell 154	0.0611584	0.169661	0.186412	0.35382	0.341243	0.309031
Cell 155	0.0149869	0.013561	0.0418276	0.478692	0.476891	Cell 155	-0.0408982	0.0284952	0.0617941	0.248087	0.272615	0.255796
Cell 156	0.00420171	0.00557866	0.262246	0.437714	0.46211	Cell 156	0.0110018	0.534218	0.454574	0.410589	0.424152	0.355471
Cell 157	-0.0049306	0.00974967	0.083636	0.124651	0.264214	Cell 157	-6.55515e-05	0.0261533	0.0350281	0.445747	0.44989	0.377242
Cell 158	0.00187836	0.00873172	0.0298732	0.576877	0.537243	Cell 158	-0.000273608	0.0451975	0.0622373	0.2639	0.264384	0.244843
Cell 159	-0.0207412	-0.0138329	-0.00259359	0.145318	0.547219	Cell 159	0.0128819	0.104035	0.527407	0.456368	0.457503	0.406561
Cell 160	0.00661135	0.00621138	0.0249597	0.50753	0.518064	Cell 160	0.030844	0.103742	0.63096	0.570471	0.513515	0.432331
Cell 161	0.0172173	0.05764	0.582569	0.533661	0.495307	Cell 161	0.0159635	0.060431	0.0906417	0.413085	0.397507	0.349068
Cell 162	0.0133061	0.0123592	0.145407	0.36396	0.30279	Cell 162	0.0831748	0.204171	0.191424	0.49704	0.52664	0.458508
Cell 163	0.0283383	0.0634655	0.565803	0.574244	0.507373	Cell 163	0.0282507	0.0972563	0.161687	0.429717	0.403316	0.357108
Cell 164	0.000450607	-0.00023541	0.223552	0.57103	0.50121	Cell 164	0.0124863	0.0538138	0.0652022	0.442263	0.434036	0.389872
Cell 165	-0.0398584	-0.0443839	0.0841747	0.179328	0.162713	Cell 165	0.0428489	0.121801	0.15765	0.395141	0.384069	0.343405
Cell 166	0.00773374	0.0291624	0.377586	0.536262	0.492405	Cell 166	0.0211833	0.114682	0.122178	0.408857	0.389051	0.339962
Cell 167	0.00919748	0.0107556	0.128545	0.501858	0.332403	Cell 167	0.0445995	0.14887	0.141836	0.359748	0.387817	0.354053
Cell 168	0.0125849	0.0330916	0.186809	0.505566	0.459575	Cell 168	-0.00992689	0.030129	0.0950001	0.353551	0.312977	0.288766
Cell 169	-0.00612166	0.202836	0.537054	0.561696	0.532308	Cell 169	0.0567685	0.159288	0.112473	0.275447	0.312619	0.297338
Cell 170	0.00270952	0.00474907	0.146934	0.586742	0.523763	Cell 170	0.0269335	0.113899	0.143986	0.2864	0.308783	0.274437
Cell 171	0.00710992	0.0192475	0.163394	0.639293	0.586236	Cell 171	0.000761049	0.0482872	0.172364	0.495462	0.448018	0.379774
Cell 172	-0.00659062	-0.00485991	0.0887614	0.587633	0.539073	Cell 172	0.040571	0.137281	0.0756547	0.262334	0.283908	0.265267
Cell 173	0.0211872	0.0233516	0.602072	0.60248	0.551286	Cell 173	0.0351396	0.119784	0.17663	0.366704	0.355328	0.321472
Cell 174	0.0230342	0.0176708	0.553091	0.530421	0.464457	Cell 174	0.0219187	0.185903	0.0946146	0.316466	0.297759	0.279922
Cell 175	0.00181995	0.000636994	0.228396	0.666473	0.596806	Cell 175	0.0444692	0.147144	0.12662	0.330482	0.332533	0.303431
Cell 176	-0.000236043	0.0276066	0.644253	0.592637	0.517902	Cell 176	-0.0328903	-0.0198514	-0.0294337	-0.0375222	-0.0334795	-0.0338608
Cell 177	-0.0100106	0.000665387	0.558436	0.617078	0.561995	Cell 177	0.00683163	0.0622985	0.251786	0.377164	0.364901	0.298942
Cell 178	-4.29526e-05	0.00188549	0.143131	0.560456	0.507985	Cell 178	-0.0146567	0.0097512	0.603325	0.494885	0.4764	0.414031
Cell 179	0.0101155	0.0883074	0.67212	0.622153	0.571477	Cell 179	0.0106343	0.0616274	0.0989757	0.439541	0.408683	0.347099
Cell 180	0.00709571	0.0208237	0.490212	0.576862	0.546677	Cell 180	0.000578551	0.0261144	0.040015	0.43075	0.408737	0.362086
Cell 181	0.0151824	0.457982	0.639545	0.577365	0.535437	Cell 181	0.0163889	0.0685252	0.0303533	0.151894	0.208656	0.320732
Cell 182	-0.0046794	0.0137652	0.631285	0.555927	0.522382	Cell 182	-0.00456907	0.0362691	0.0645563	0.356834	0.35261	0.320337
Cell 183	0.0114387	0.0152139	0.558044	0.602875	0.565718	Cell 183	-0.000716612	0.093518	0.0943382	0.467814	0.452158	0.397328
Cell 184	0.0361866	0.0507561	0.5974	0.56914	0.52305	Cell 184	0.00915077	0.0802934	0.0936618	0.260694	0.264881	0.231083
Cell 185	-0.00485448	0.00937808	0.66662	0.608657	0.549757	Cell 185	0.0294719	0.100284	0.138341	0.374673	0.368527	0.334156
Cell 186	0.0107348	0.0285945	0.605546	0.552796	0.496248	Cell 186	0.00564922	0.252692	0.210862	0.228509	0.208602	0.188493
Cell 187	0.00282326	0.00933916	0.528155	0.560832	0.521081	Cell 187	0.110785	0.251265	0.205029	0.38234	0.398242	0.379865
Cell 188	0.0230446	0.0518482	0.271385	0.55722	0.520696	Cell 188	0.0368754	0.123267	0.108961	0.240319	0.255579	0.240121
Cell 189	-0.00226803	-0.00225341	0.0891591	0.518697	0.48599	Cell 189	0.000713121	0.0567056	0.0659254	0.378476	0.340023	0.314225
Cell 190	-0.0211365	0.000935968	0.0945313	0.478114	0.439169	Cell 190	0.0291944	0.517126	0.455536	0.397095	0.402464	0.387539
Cell 191	-0.0165194	-0.0033504	0.566181	0.548182	0.511689	Cell 191	-0.00386938	0.0311539	0.0316611	0.318708	0.300181	0.266276
Cell 192	0.0245729	0.0850433	0.564677	0.537213	0.500297	Cell 192	0.0180292	0.0846158	0.513918	0.471148	0.466116	0.40652
Cell 193	0.00197601	0.0317218	0.142065	0.482646	0.445966	Cell 193	0.0137568	0.0874679	0.140915	0.368354	0.386036	0.3572
Cell 194	-0.0259081	-0.000611847	0.0618948	0.630641	0.614559	Cell 194	0.0460468	0.115253	0.086779	0.349679	0.369461	0.340802
Cell 195	-0.0389996	-0.0324515	0.533383	0.530173	0.497408	Cell 195	0.0483105	0.172257	0.148999	0.21194	0.222032	0.21662
Cell 196	-0.00201742	0.0632034	0.08073	0.597045	0.486581	Cell 196	-0.00160921	0.0192095	0.0331645	0.616749	0.369209	0.324923
Cell 197	1.40899e-05	0.0705721	0.191915	0.637549	0.58841	Cell 197	0.0517541	0.498646	0.0803641	0.331044	0.296424	0.283384
Cell 198	0.0256977	0.0348579	0.533591	0.559161	0.546157	Cell 198	0.0583937	0.155874	0.177881	0.323542	0.316059	0.320609
Cell 199	-0.0278767	-0.0117093	0.0809537	0.570769	0.50817	Cell 199	0.018025	0.146799	0.170116	0.308851	0.300411	0.287467
Cell 200	0.0330525	0.403112	0.767341	0.724418	0.641916	Cell 200	0.0280012	0.0963886	0.0669699	0.15258	0.171	0.198795
Cell 201	-0.0020326	0.100182	0.546042	0.49317	0.47656	Cell 201	0.0587581	0.479016	0.166581	0.3491	0.339598	0.319356
Cell 202	-0.00302945	0.0232405	0.437381	0.508149	0.475922	Cell 202	0.0329448	0.0800328	0.0529841	0.0387512	0.172885	0.211893
Cell 203	0.0123219	0.015771	0.675909	0.563759	0.518363	Cell 203	-0.00111335	0.0839788	0.226395	0.304017	0.29754	0.283608
Cell 204	-0.0219379	-0.0188263	0.344861	0.520224	0.510276	Cell 204	0.0639092	0.103075	0.0641053	0.13574	0.327992	0.28976
Cell 205	0.00212342	0.00983338	0.564878	0.50034	0.4662	Cell 205	0.0419848	0.165031	0.226646	0.41005	0.374766	0.331929
Cell 206	-0.00132237	0.0252255	0.590132	0.517047	0.476367	Cell 206	-0.040312	-0.0172374	-0.00847937	0.23378	0.234902	0.242579
Cell 207	0.0295719	0.126022	0.6481	0.526142	0.501913	Cell 207	0.00072397	0.101581	0.173027	0.379405	0.38998	0.354698
Cell 208	0.0399457	0.0352008	0.612199	0.543245	0.49687	Cell 208	0.0112227	0.0674818	0.0502056	0.333544	0.316229	0.315841
Cell 209	0.0301647	0.0431397	0.559937	0.469231	0.450384	Cell 209	0.0557628	0.235182	0.315989	0.334983	0.308029	0.27541
Cell 210	0.0247556	0.00941027	0.640319	0.554303	0.504329	Cell 210	0.0733045	0.219429	0.173942	0.253314	0.250029	0.234825
Cell 211	0.00714887	0.0527478	0.671871	0.579907	0.547426
Cell 212	0.0146049	0.0281672	0.61823	0.542201	0.512728
Cell 213	-0.012546	-0.00642482	0.651142	0.582014	0.551852
Cell 214	0.0115236	0.052871	0.591645	0.546508	0.521238
Cell 215	-0.0210237	0.361795	0.57285	0.530758	0.497331
Cell 216	-0.0149249	-0.00496101	0.42976	0.591174	0.551934
Cell 217	0.00595379	0.0265448	0.0754405	0.497954	0.496926
Cell 218	-0.0271515	0.00899635	0.333965	0.446998	0.440373
Cell 219	-0.0169045	-0.00297317	0.139731	0.46817	0.495216
Cell 220	-0.00532796	0.00707917	0.633774	0.577073	0.550499
Cell 221	0.0280742	0.0478221	0.639838	0.546449	0.517873
Cell 222	0.0111821	0.0036597	0.641666	0.549979	0.503753
Cell 223	0.0187782	0.0147446	0.633306	0.570734	0.53015
Cell 224	0.0096203	0.0473238	0.547375	0.490184	0.475369
Cell 225	-0.00185347	0.0390102	0.361312	0.454309	0.434321
Cell 226	-0.0276706	-0.0233109	-0.0100001	0.0787719	0.335367
Cell 227	0.0122579	0.0340386	0.470825	0.490015	0.460093
Cell 228	0.00289234	0.00900686	0.087335	0.563534	0.548275
Cell 229	-0.00889091	-0.00453229	0.51292	0.526995	0.504812
Cell 230	0.0174181	0.0387828	0.681871	0.597275	0.551746
Average	0.00331288	0.0282851	0.200682	0.457875	0.472116		0.0158181	0.0511145	0.0850902	0.315933	0.350861	0.323845		0.0166803	0.000756969	0.0039174	0.0044841	0.00614296		0.00442078	0.00148089	0.00602287	0.287206	0.515748
AD	0.0164494	0.0620011	0.230888	0.143673	0.0712198		0.0248256	0.0870197	0.108162	0.14183	0.12261	0.100625		0.0198694	0.0113996	0.0106662	0.00970442	0.00872888		0.0103448	0.00982965	0.00983631	0.253475	0.106126
n	230	230	230	230	230		210	210	210	210	210	210		70	70	70	70	70		70	70	70	70	70

## Sheet: Fig. 2e
EC50 for caffeine
	mean
WT	1.006
L4838V	0.519
V4842M	0.582
A4846V	0.638
V4849I	0.7029
Y4850C	nd
N4858D	nd
F4860V	nd
R4861C	3.497
R4861H	1.997
Y4864C	nd
Y4864H	nd

## Sheet: Fig. 2f
Resting [Ca2+]ER
WT	L4838V	V4842M	A4846V	V4849I	Y4850C	N4858D	F4860V	R4861C	R4861H	Y4864C	Y4864H
0.74888	0.357176	0.61566	0.523617	0.296909	0.847831	0.860104	0.633272	0.851657	0.582943	0.561157	0.766339
0.647392	0.450086	0.559813	0.528732	0.182576	0.539791	0.447976	0.750367	0.745251	0.538297	0.504327	0.782041
0.66508	0.337952	0.478877	0.505681	0.491029	0.795953	0.84978	0.799497	0.785831	0.677864	0.473132	0.437742
0.694399	0.450621	0.404915	0.633968	0.220333	0.80879	0.905112	0.760732	0.779958	0.839185	0.5115	0.265512
0.762295	0.427915	0.4451	0.374666	0.375649	0.843456	0.724669	0.632222	0.790123	0.650023	0.581202	0.302638
0.660549	0.334037	0.383999	0.426701	0.485656	0.842123	0.863746	0.321316	0.647426	0.489689	0.507817	0.589862
0.803182	0.315095	0.476387	0.493951	0.436427	0.671116	0.853431	0.716367	0.787593	0.614931	0.637386	0.599587
0.777015	0.377933	0.7512	0.56085	0.167661	0.673074	0.505934	0.787981	0.854306	0.779085	0.586079	0.791969
0.75796	0.315858	0.728095	0.443531	0.159142	0.720509	0.777082	0.541643	0.595777	0.480545	0.730721	0.618715
0.46965	0.346139	0.484463	0.637721	0.298952	0.806407	0.873739	0.869497	0.418071	0.423868	0.589762	0.558042
0.809298	0.319646	0.600898	0.536856	0.415369	0.666132	0.646277	0.552707	0.794288	0.617722	0.836761	0.610947
0.569933	0.323794	0.399868	0.488558	0.257941	0.63247	0.240481	0.278358	0.87348	0.586563	0.507533	0.824903
0.800549	0.351164	0.60917	0.50724	0.424621	0.712594	0.825041	0.834447	0.796248	0.560526	0.660592	0.789483
0.722741	0.296404	0.572564	0.32373	0.489458	0.693326	0.862751	0.809103	0.8296	0.555613	0.699291	0.835715
0.784406	0.254903	0.734157	0.601066	0.378027	0.629872	0.86811	0.707141	0.798899	0.441962	0.738678	0.761128
0.741401	0.303224	0.581272	0.419517	0.333437	0.791366	0.863028	0.645972	0.339063	0.47414	0.743408	0.598029
0.650998	0.210318	0.662469	0.492087	0.336001	0.700483	0.374907	0.819867	0.71022	0.633783	0.683397	0.50826
0.807264	0.071606	0.47522	0.474387	0.489476	0.656922	0.718754	0.345234	0.799254	0.752061	0.812443	0.671621
0.738999	0.390276	0.479898	0.334103	0.539168	0.66786	0.828635	0.581215	0.486354	0.69064	0.753926	0.599865
0.520916	0.248132	0.538824	0.490741	0.662111	0.700316	0.863071	0.671521	0.865384	0.579544	0.412937	0.87348
0.670466	0.371089	0.457962	0.367123	0.592106	0.559604	0.791698	0.282625	0.840679	0.561203	0.814655	0.567666
0.723612	0.441059	0.449366	0.398944	0.478052	0.553832	0.427128	0.75361	0.565402	0.514124	0.812842	0.702805
0.769552	0.347902	0.398818	0.602047	0.580671	0.686521	0.7384	0.793188	0.792742	0.739963	0.711753	0.692975
0.694435	0.329759	0.292333	0.454227	0.547669	0.611166	0.794516	0.690065	0.493264	0.818318	0.754522	0.599039
0.769082	0.377341	0.417832	0.541419	0.53556	0.789648	0.882644	0.683852	0.841424	0.826804	0.773655	0.570838
0.775189	0.391143	0.526914	0.569557	0.202033	0.904851	0.887272	0.796919	0.650753	0.665432	0.887346	0.762879
0.780374	0.424341	0.438537	0.549751	0.217172	0.79149	0.881526	0.674261	0.601779	0.568476	0.717457	0.705871
0.609386	0.349923	0.576698	0.514019	0.424124	0.739147	0.344694	0.714833	0.737734	0.527984	0.761568	0.526092
0.734287	0.344166	0.68466	0.467896	0.122022	0.701059	0.444707	0.386429	0.825623	0.676423	0.695917	0.677659
0.495444	0.332313	0.4489	0.352444	0.482622	0.540799	0.493254	0.411492	0.894703	0.863106	0.652787	0.809062
0.672826	0.436024	0.349709	0.662559	0.431364	0.609996	0.699402	0.387262	0.702578	0.683719	0.569196	0.745716
0.65478	0.407827	0.556822	0.6529	0.655782	0.585757	0.659023	0.491747	0.834391	0.606204	0.520076	0.771158
0.462209	0.299221	0.329173	0.869281	0.299483	0.596683	0.754034	0.387882	0.809412	0.667197	0.723069	0.63718
0.713267	0.42434	0.685848	0.881992	0.103878	0.696525	0.736281	0.812269	0.752538	0.639016	0.708772	0.864072
0.795926	0.176259	0.385574	0.688321	0.27969	0.613791	0.821282	0.856605	0.743609	0.578068	0.740488	0.758409
0.592074	0.445753	0.487251	0.627167	0.203481	0.583388	0.678426	0.755165	0.817185	0.460365	0.687909	0.594414
0.284017	0.430437	0.341826	0.833849	0.477378	0.725422	0.782907	0.819852	0.838516	0.416131	0.58251	0.667206
0.621883	0.19295	0.652672	0.819687	0.424214	0.543029	0.838535	0.647238	0.811145	0.632504	0.72571	0.854943
0.717528	0.395554	0.312476	0.768909	0.523692	0.361259	0.767211	0.819685	0.636023	0.599618	0.751328	0.519874
0.768887	0.478129	0.617987	0.662004	0.438484	0.734688	0.395813	0.715136	0.778287	0.613521	0.723504	0.858365
0.719562	0.313643	0.777939	0.777741		0.526117	0.583591	0.573699	0.833377	0.523418	0.859129	0.815414
0.478262	0.439116	0.719968	0.782942		0.617312	0.73714	0.837283	0.47923	0.44457	0.687244	0.636441
0.729076	0.412818	0.524522	0.693342		0.779172	0.807106	0.456182	0.798543	0.482039	0.69506	0.617929
0.744214	0.496033	0.448886	0.474564		0.793894	0.711484	0.437665	0.766977	0.561463	0.824355	0.5857
0.598926	0.635191	0.594285	0.596823		0.69966	0.57439	0.504247	0.76106	0.671015	0.690299	0.725216
0.686933	0.493176	0.482112	0.595994		0.591938	0.609445	0.488792	0.739001	0.550822	0.667257	0.625442
0.769989	0.399679	0.540333	0.714457		0.616699	0.771705	0.421607	0.454438	0.401003	0.77375	0.678797
0.746868	0.400771	0.702255	0.851065		0.716245	0.61718	0.711209	0.430946	0.81041	0.646195	0.484677
0.547717	0.393826	0.639783	0.616075		0.726164	0.558399	0.534665	0.506464	0.593628	0.757268	0.712687
0.569313	0.632506	0.484166	0.476481		0.757052	0.911935	0.52169	0.539275	0.520009	0.718698	0.768932
0.643849	0.626633	0.55971	0.637358		0.563261	0.69839	0.468596	0.640373	0.728324	0.718364	0.656867
0.698453	0.433159	0.557212	0.710968		0.674998	0.867174	0.802862	0.4218	0.712411	0.827326	0.66306
0.721491	0.371542	0.444667	0.664642		0.596542	0.262949	0.734949	0.662636	0.703617	0.756621	0.689548
0.795575	0.55729	0.536078	0.874107		0.654191	0.270396	0.84235	0.455649	0.720452	0.723515	0.783345
0.724229	0.40122	0.4773	0.849095			0.410963	0.45496	0.584655	0.708495	0.611331	0.759086
0.67164	0.444565	0.645642	0.765421			0.638977	0.534384	0.60608	0.528937	0.741034	0.773422
0.719281	0.435737	0.567678	0.908333			0.872027	0.432839	0.633407	0.467272	0.814565	0.881208
0.786346	0.530012	0.238592	0.74768			0.381402	0.544454	0.627654	0.77648	0.583448	0.857474
0.75728	0.335924	0.216067	0.519986			0.580302	0.549334	0.570962	0.75443	0.672505	0.661626
0.77662	0.408507		0.750904			0.611809	0.515518	0.588275	0.475603	0.791902	0.662589
0.683819	0.464547		0.765128			0.546399		0.763632	0.83299	0.764858	0.74468
0.649402	0.322816		0.608032			0.938631		0.511759	0.548516	0.707897	0.770713
0.696002	0.264775		0.836524						0.533504	0.659481	0.763481
0.717364	0.348002		0.831539						0.700088	0.824475	0.831496
0.529762	0.240722		0.855271						0.572503	0.475197	0.606368
0.661517	0.571972		0.682131						0.642425		0.901768
0.799749	0.140639		0.74963						0.621474		0.817352
0.803824	0.468975		0.704952						0.782329		0.807297
0.67667			0.696329						0.595504		0.632945
0.729185			0.510595						0.304633		0.579176
0.742263			0.71798						0.731578		0.635703
0.801432			0.744013						0.659181		0.525108
0.575025									0.503571
0.499628									0.789681
0.333913									0.427048
0.438069
0.523446
0.679366
0.409107
0.574707
0.552588
0.483654
0.587246
0.411129
0.419529
0.566146
0.755501
0.546431

## Sheet: Fig. 2g
Resting [Ca2+]cyt
WT	L4838V	V4842M	A4846V	V4849I	Y4850C	N4858D	F4860V	R4861C	R4861H	Y4864C	Y4864H
47.2291	38.2943	60.0049	43.0192	51.8978	40.5804	39.1293	34.3089	45.4803	39.856	41.8779	38.6315
43.1927	61.5157	50.5991	47.9165	52.8807	42.8885	42.6186	31.5556	46.1182	40.8543	41.9423	37.4109
43.1528	54.6906	53.2978	39.7832	50.2837	45.4417	40.8434	37.1652	40.7497	60.0194	44.7706	36.9077
52.0035	48.6704	56.1014	45.1486	46.6983	41.3945	40.1686	35.2688	44.1217	40.1719	43.4587	33.1459
48.1618	45.2078	54.5841	45.3261	49.3235	42.3431	40.9398	31.1538	45.3248	46.8607	42.3088	30.2392
47.21	51.9513	55.8117	47.7295	62.6901	38.9313	40.3538	39.6716	43.0601	43.1904	40.3655	35.9197
40.9753	56.9992	53.4162	43.0374	59.2019	42.1356	39.8595	35.818	43.3367	43.2479	41.4883	36.9542
45.4741	54.0438	61.51	48.0798	55.7672	45.3832	40.2699	32.498	45.2423	46.1945	43.352	33.4576
40.4057	59.9592	40.7682	50.9519	54.1294	45.1801	41.2804	34.6531	41.6523	50.4827	42.9977	37.4934
44.2365	57.3836	41.8822	46.5562	48.2358	44.0603	44.4813	37.1174	40.9549	42.059	40.1105	28.5082
40.8081	59.0512	59.8214	37.7939	49.7674	43.3333	43.129	36.1371	40.4153	43.0641	41.3787	29.1099
38.5992	58.0046	55.2512	39.8278	52.9108	43.8752	44.2293	42.2052	40.0342	47.1731	39.6578	33.8057
44.6178	58.497	55.4762	41.4917	55.0095	41.7801	40.8428	36.2994	41.9784	42.8082	45.9232	40.3348
41.5455	68.6778	44.8729	46.8427	54.9339	45.5516	44.1501	39.7243	43.7114	52.5736	45.1097	36.7537
44.0186	77.0435	58.1105	40.1087	49.6982	41.4832	38.2564	39.9765	43.8696	49.9084	41.2157	34.6914
40.156	58.6072	63.0603	43.9024	54.5354	38.7457	36.867	44.9063	39.3828	48.0597	42.621	41.9656
36.3679	61.734	54.4391	44.8004	49.1404	44.2878	39.6287	38.3506	45.3401	43.3637	41.2205	41.594
40.8444	61.8231	52.482	45.9302	55.9945	41.0677	38.282	36.7208	47.3382	55.6523	37.1602	35.8436
38.8082	66.7763	48.739	43.9772	48.6429	43.0506	41.9913	40.9411	45.6598	49.7344	42.8169	38.1298
44.4235	67.3831	49.7418	41.6178	49.9078	40.5554	38.4826	39.0269	44.9287	41.468	39.8374	37.8631
44.4643	64.9937	62.7902	40.955	51.947	44.6558	39.8642	40.9406	39.3628	42.518	38.5244	39.0937
44.0151	61.3108	63.1605	41.896	47.6878	39.5078	38.1722	41.5354	40.7405	46.4332	42.0956	40.4843
43.1447	63.3546	69.5792	39.3355	56.9691	39.2416	38.6706	49.7005	39.1116	52.6789	40.8308	36.6346
48.6162	59.819	66.5233	44.8553	47.9164	43.8503	36.398	39.3888	41.0988	48.5773	41.422	35.8312
43.6539	59.077	46.2239	43.3902	51.2417	42.5546	37.2864	46.2552	42.4924	44.7679	39.5715	38.5439
52.0802	58.5954	45.2977	47.1741	47.6131	42.0696	36.2567	42.1681	39.986	52.9415	40.088	36.2884
47.496	57.1816	46.3934	42.3882	58.1586	42.0046	35.4556	42.3787	42.3973	46.103	42.8482	45.8203
45.0225	55.8682	48.2337	52.3526	57.5623	43.9606	49.6659	38.5844	43.4346	50.1839	40.3607	37.9503
42.0538	62.1642	50.7862	40.3991	49.3207	38.5961	43.4842	42.6609	43.8492	50.021	40.5362	38.1821
43.3064	65.2446	53.6188	48.9411	50.7179	43.0175	40.4108	40.0345	46.7162	45.7568	41.3221	37.5466
48.5915	49.3222	53.1237	47.3184	50.8895	43.2009	42.8681	36.6062	39.0871	48.4401	43.5665	39.0446
43.0673	51.4516	48.3579	46.2299	55.3621	44.5838	42.504	42.9068	46.331	52.7143	41.1482	36.6864
42.0568	46.0443	39.1465	39.9825	49.5082	45.7796	42.8875	58.4483	40.2885	44.8207	41.7422	39.7682
42.8555	48.3435	50.847	44.2909	51.4446	47.2958	40.9913	39.9561	46.869	46.0898	42.0494	34.8512
41.4639	51.6109	47.608	41.1934	56.018	43.3272	51.1457	41.925	45.304	46.8638	44.379	42.4299
40.7283	52.5118	49.2213	40.851	51.2463	42.9568	45.3979	39.0882	42.3128	47.0404	43.1965	33.9924
50.2089	49.5755	52.4796	54.0479	56.0498	43.7986	48.2108	39.0918	41.2404	46.5017	51.127	33.3668
47.631	39.0855	58.9517	42.3288	53.3616	40.7459	45.6912	58.6297	44.1732	42.6318	43.5463	35.716
50.8451	51.0185	49.3075	51.8838	54.0457	41.5197	43.9709	45.5082	45.1049	40.5683	44.9559	35.6698
49.8476	54.0462	53.5313	53.3684	55.0643	41.5292	49.8747	46.6263	43.4446	47.247	44.153	36.4091
37.8397	42.1595	51.2126	41.6438	59.0309	41.0288	46.8658	47.3277	101.17	49.1816	44.1681	43.9305
37.1554	67.3349	49.4673	48.5273	55.7438	40.2068	41.5081	42.0387	42.7478	43.4715	45.2892	37.7142
37.1687	52.7897	49.2111	43.3138	59.9594	40.4182	56.4016	47.9424	44.4397	46.4178	39.8666	36.343
38.4461	47.4431	49.8532	35.1848	63.3932	44.4121	48.9411	41.8166	42.986	51.0402	36.8572	37.0354
36.1962	58.3788	47.5618	46.7903	48.7452	41.6208	47.0921	44.5743	40.5498	48.4733	35.4034	43.7944
39.8517	113.08	48.1813	47.4659	46.5344	54.4515	48.622	34.1388	40.2364	51.2587	38.2065	35.3575
40.8299	74.4632	58.1865	47.097	55.8971	41.3625	54.8836	39.9372	44.7423	47.5366	38.8033	40.7745
36.572	72.3907	47.6061	52.7239	47.3058	42.516	59.5938	32.3646	43.649	45.8942	37.8119	41.5915
39.133	73.4022	59.7585	49.2671	49.0784	39.1582	50.8555	35.8456	43.0904	52.5301	32.3945	40.4219
39.4709	79.8702	50.5367	54.3638	51.5385	39.7149	45.9007	38.6484	44.6504	40.076	34.0484	54.8101
47.3167	65.778	52.0998	46.4435	48.7134	42.6786	54.3374	32.1269	43.51	40.4821	32.2097	38.0977
41.4584	68.4102	53.6529	47.8294	52.013	41.2408	49.7446	31.2626	41.784	41.9875	32.9227	40.6666
44.9754	69.1505	58.8024	43.0643	53.1043	48.0849	54.5196	33.9572	43.5384	40.5514	28.383	42.0554
42.5405	64.0255	55.2031	48.1627	50.9456	38.8317	53.6808	37.6447	42.3396	45.9287	36.6325	38.1904
37.1253	64.9309	53.6526	45.7686	57.7914	40.2802	65.0614	37.4299	45.6723	46.569	30.4689	39.9724
35.7987	64.9651	53.5458	49.2978	53.549	37.2862	52.1738	37.6164	38.7008	43.3398	39.464	45.5899
43.512	66.9371	48.7387	42.1809	52.8693	41.0401	54.6989	40.4367	49.528	47.0788	38.5953	41.8438
44.4985	63.8007	52.7852	47.3477	52.9572	41.4748	45.4163	41.6401	43.5203	39.4392	37.8862	45.3111
41.9921	61.6895	59.3239	49.8304	58.5923	41.3772	57.4822	38.6725	46.6466	39.308	36.7583	40.0845
46.5241	72.5529	56.2951	47.7018	61.9606	41.1121	46.6779	37.4302	43.8647	38.6075	34.976	42.6665
40.8954	60.809	53.7495	46.0762	62.9095	42.8178	58.0104	46.7348	42.9325	45.6229	36.1902	41.1525
40.481	74.0687	60.9508	48.6411	56.5255	40.3863	47.8322	34.9828	44.8226	51.0145	34.2481	40.4214
43.433	66.6717	64.9169	55.984	58.8545	40.8156	51.5888	37.0356	46.5295	44.6756	35.7707	41.336
46.9573	63.92	40.0437	50.4127	53.6847	39.4619	44.2642	36.6026	43.5052	47.3886	37.5353	41.5876
41.607	58.217	59.294	50.3224	53.2845	40.7603	48.6969	34.8952	43.7962	41.7486	36.0212	41.7641
46.5741	71.6571	44.9989	122.136	53.9503	42.347	59.9331	37.5199	50.2895	40.686	37.6694	36.8741
43.9451	66.7961	59.4436	44.0806	60.7391	40.2528	60.3198	35.722	41.7439	40.0243	34.9423	39.5147
40.1479	75.9365	56.0157	52.3127	52.3368	38.2446	46.6046	32.4922	41.287	44.9914	36.9246	32.1807
39.5367	105.189	46.8994	48.9918	48.4229	39.9263	53.8397	38.2795	44.2107	41.5569	38.9728	33.1504
41.6585	74.2413	45.5474	50.0056	58.1774	37.3232	48.2247	37.7727	44.5798	47.8072	38.6774	38.8114
40.4481	71.8926	50.7367	54.1106	50.6436	37.9323	49.5738	38.889	36.944	46.5902	35.7319	35.555
40.9944	49.6786	75.2197	42.9099	57.276	37.4778	48.2579	40.5566	47.2308	36.9255	34.6975	32.6381
41.2928	65.0361	71.732	47.7412	60.0639	38.9887	40.2614	40.6792	44.0064	30.8835	36.6023	34.9227
41.9254	60.2814	75.8297	57.3048	58.4097	39.062	46.7532	40.6908	46.3914	42.4469	39.5747	31.973
48.985	65.5584	53.4615	48.8818	53.7657	38.6607	42.0084	39.4426	42.4713	49.0851	39.5517	32.804
46.8201	77.3391	66.3486	40.918	57.7304	47.5157	44.7883	41.4648	45.1122	41.8059	41.6381	32.6449
40.9254	62.1299	72.2552	51.4049	59.9562	39.8681	42.8978	41.8939	41.0148	44.3802	38.6548	35.356
42.3562	75.5115	65.9453	115.395	58.7148	38.8415	40.1059	40.1521	44.231	49.6085	39.5257	34.6832
38.1826	67.7538	54.7267	64.1888	66.9434	39.242	40.9429	38.9384	43.2662	50.9819	39.3506	35.1407
40.0585	67.9638	101.173	49.0816	56.6412	39.113	43.0579	38.8366	42.6541	48.9368	42.4175	32.7641
42.5644	72.1059	78.3268	54.539	61.0702	36.9125	43.0907	38.653	39.1706	39.809	40.9009	37.0533
36.1543	62.9956	85.2031	51.4773	57.9841	36.8981	42.6746	38.0987	41.3721	39.9185	39.5536	29.101
35.7861	74.2423	44.634	56.6281	53.8541	40.7825	38.5644	43.96	43.5082	49.7009	39.7769	34.009
46.66	65.7721	70.7872	43.7941	59.7982	38.0776	34.5876	41.2629	43.4797	48.7572	38.2527	30.8836
46.1767	69.3477	71.7327	46.973	58.0666	43.3272	40.4262	40.8939	43.4681	44.5302	40.8774	31.1799
47.0908	80.6915	68.0553	42.8904	61.878	42.9568	39.061	37.754	45.591	43.5058	45.3181	33.2253
35.933	77.3594	69.5579	99.5181	62.491	43.7986	40.5686	39.4395	43.4342	46.1995	43.346	35.5433
44.8725	75.2172	62.2876	41.9714	62.4408	40.7459	41.8874	39.348	41.5127	44.7093	44.3611	34.7103
37.6129	66.057	73.242	50.32	60.796	41.5197	49.2364	39.4344	42.4936	46.5681	43.018	39.5874
46.8735	73.1602	72.441	65.9761	56.8244	41.5292	42.7059	38.3414	39.5765	50.7528	41.5916	31.7685
35.7585	74.3442	62.6521	49.6586	64.4551	41.0288	40.5807	40.3201	48.6023	55.9912	42.1337	28.8526
44.306	76.01	59.8831	87.3004	53.4563	40.2068	48.502	38.8168	45.4736	51.9474	40.9517	37.7553
34.5621	70.6093	56.8805	45.8962	64.5978	40.4182	40.1494	36.7979	44.2894	52.1659	42.4793	34.9746
49.1116	51.7739	72.5082	47.7847	76.4909	44.4121	40.3181	38.0774	40.9179	50.9443	43.9435	38.3178
46.6095	66.6561	69.7609	44.1481	61.2564	41.6208	40.5351	39.6279	48.4594	46.2669	47.2297	34.5696
34.9962	73.7348	68.0902	41.2806	66.9158	41.3625	39.9669	40.5882	42.9032	47.0239	47.082	38.2123
36.0486	63.2281	115.528	46.9749	63.9766	42.516	41.0335	38.327	43.151	44.7207	44.1678	37.7432
36.9711	74.5483	53.3617	46.4721	58.3413	39.1582	41.6049	36.5852	44.1279	49.1842	44.5118	33.2471
46.3717	72.1739	67.5821	43.104	61.0696	39.7149	45.1454	37.504	41.3957	46.4946	42.6377	33.3533
44.5537	70.5679	55.4627	45.7786	68.6815	42.6786	40.9344	36.9582	46.544	51.8466	41.8583	32.1108
38.3674	66.9236	77.6377	49.3853	61.3706	41.2408	39.4316	35.9524	44.0307	42.958	41.2226	34.906
50.3413	66.7799	62.1453	45.0848	56.234	48.0849	43.3637	36.5563	40.3756	52.9984	44.0514	35.9334
42.7709	64.6398	62.0356	47.9145	94.7153	38.8317	34.8353	36.3329	38.1365	47.6819	54.011	34.2298
46.8374	69.0098	57.8585	43.031	89.3409	40.2802	26.1908	37.0232	45.6227	56.8144	44.4771	32.8717
49.0931	65.5085	68.2967	49.4311	82.4985	37.2862	42.2647	37.9688	46.7211	46.6506	41.3102	34.9962
51.3063	76.3057	106.547	82.9072	94.9238	41.0401	44.1865	37.8968	41.3396	47.0805	42.9678	29.1079
40.3335	70.1688	77.61	48.6074	87.699	41.4748	42.4594	38.0556	38.8935	52.3209	42.8722	33.6771
52.1694	68.9581	59.4542	51.1611	83.7533	41.3772	41.5789	38.8999	44.9573	53.1263	43.6421	39.4516
46.8499	67.9109	65.4203	42.572	85.3881	41.1121	35.815	38.6345	46.7195	58.8328	43.0135	34.4589
42.4506	84.6187	62.7568	46.3871	84.1137	42.8178	41.9427	37.2002	45.4845		40.2242	36.3763
39.3753	68.1951	60.5977	44.0978	86.4728	40.3863	40.8201	39.7821	43.9128		41.0729	32.2116
52.9747	65.5925	69.9369	45.8022	80.5026	40.8156	38.2043	39.9821	46.3217		40.6703	36.612
41.9128	65.8441	67.8195	56.4607	78.1726	39.4619	42.1712	38.8672	44.9272		39.9037	37.8615
44.0055	65.0183	64.2917	44.2593	80.982	40.7603	40.6392	41.8738	41.312		39.3987	34.1439
43.9587	70.6952	59.5162	53.8347	90.5184	42.347	38.8123	40.3945	45.7779		38.7484	36.4589
43.265	65.6782	117.089	51.7295	81.6758	40.2528	45.0146	38.1418	47.4295		41.8931	32.3375
48.6504	66.1397	111.709	50.0611	86.528	38.2446	39.4914	37.987	45.2684		43.4024	34.636
41.2641	51.7076	75.9798	60.8173	81.1614	39.9263	41.0063	35.4352	80.9768		41.8595	37.6421
42.7565	66.8885	79.7083	45.4428	84.8539	37.3232	39.4363	35.6437	47.4308		42.5751	38.3385
47.1248	70.1707	62.9061	44.6606	86.3728	37.9323	38.8834	36.6102	44.8255		46.0723	41.2164
44.2723	62.5575	70.2437	50.1316	95.1614	37.4778	40.5244	39.1235	52.0058		41.3035	39.6804
43.6699	65.8107	64.8711	51.5532	90.9987	38.9887	40.7888	34.4273	44.3734		43.4534	42.5886
43.7083	63.647	74.5465	59.7618	84.0542	39.062	43.3777	37.1442	46.0767		43.4574	38.9475
37.3874	67.4316	60.4469	42.6026	86.2353	38.6607	39.1977	37.5911	44.0546		40.3264	39.4597
44.2486	61.5918	68.4457	54.9558	88.6385	47.5157	40.7047	37.428	49.883		44.4767	31.7692
44.5322	64.8842	73.2094	69.1388	84.0069	39.8681	43.1176	37.7035	42.812		44.7068	37.0608
42.7356	72.4409	59.503	49.8694	93.3104	38.8415	46.0556	40.3617	46.1877		42.7006	39.4842
42.0074	65.0849	66.9884	51.1384	82.2801	39.242	40.3119	38.1567	44.5929		41.5025	36.1592
41.3314	67.955	73.8134	55.9309	84.8359	39.113	42.8334	40.0412	46.9173		41.3901	34.1004
46.4005	66.9483	59.3747	47.2693	85.5638	36.9125	42.3391	42.9262	45.1401		42.8271	33.2031
45.6583	69.6058	58.3736	78.2069	83.7307	36.8981	42.8238	44.9301	45.9495		41.3664	33.889
47.7662	61.6581	51.0543	51.1421	79.181	40.7825	41.7481	37.6033	44.7115		39.7085	31.635
38.6161	74.8541	58.3195	59.4024	81.0463	38.0776	48.7976	37.9446	43.1191		42.1611	36.8633
40.9842	67.8529	50.2966	57.5857	91.9778	39.1681	43.0497	39.5574	45.5178		41.9974	35.1908
40.5221	62.7813	61.2935	57.7048	87.3707	39.1829	40.1311	39.134	42.0182		43.5595	41.2681
38.9589	65.1731	37.2704	66.3858	82.1979	36.5658	41.47	41.2471	39.183		42.4714	39.525
43.79	68.7956	44.817	51.4233	80.4933	38.1273	41.4885	40.3837	39.6227		40.9239	40.1734
43.159	67.4384	67.3394	45.9801	91.1128	37.7575	41.4441	41.7954	40.9666		41.4939	40.6804
39.5996	68.2192	76.0258	48.5063	87.6918	37.9614	40.9103	35.8778	38.9212		40.9728	38.3439
41.9249	66.4523	29.4578	47.8439	91.7994	38.8098	42.1715	40.5315	39.6062		42.0579	39.9732
46.0167	45.4917	58.587	48.0082	83.6444	38.7506	41.6731	38.6305	37.8322		46.9182	37.4274
42.8196	70.3221	58.9986	50.9127	89.826	42.3552	40.915	37.7772	36.7588		41.2049	42.6911
42.2442	68.1262	76.434	45.8372	88.0197	38.8358	43.4702	38.1915	36.1175		39.2664	40.4583
40.9135	63.7509	47.5081	56.3302	92.9885	41.9801	43.4369	36.0623	39.6685		42.6277	43.2533
43.163	60.4804	58.9102	43.7507	98.8904	42.3427	40.9655	37.4324	39.4095		42.0651	43.8297
42.9059	68.1358	57.8711	42.6072	84.1871	38.2745	44.2953	38.3278	38.0594		42.2318	45.5864
41.4583	63.9374	58.2152	57.3215	89.015	45.4747	45.4123	38.5482	39.2899		42.0891	43.4943
44.1601	62.1748	55.1661	47.1359	90.194	43.3449	42.9842	40.9347	39.454		39.6684	45.4822
42.6006	56.9726	58.7413	47.7944	82.4396	42.9573	40.595	42.1278	38.8035		44.8993	41.5015
40.871	69.185	65.197	51.4132	84.754	41.3744	42.2808	40.5135	38.457		43.5623	39.8289
46.082	64.8077	57.8676	94.1627	90.0148	45.256	41.4308	41.6688	38.7337		43.7441	40.2592
42.0181	64.9245	58.5885	53.7619	84.417	41.8364	40.0963	34.2127	38.1765		44.2096	41.063
46.3764	61.9578	57.9599	40.2537	97.2378	49.7179	39.6151	34.7711	41.2806		43.0322	45.4525
43.521	52.9252	58.395	49.1331	80.5523	41.5001	43.6386	36.8058	42.3355		41.7746	38.3855
39.5935	60.6312	55.3853		90.0803	46.9744	39.7294	34.3903	38.8312		45.4004	39.7629
40.2846	70.0044	58.5694		87.2205	48.7508	41.8654	35.8395	37.3443		45.6307	41.4763
45.4041	69.39	58.2013		63.5119	39.9209	41.4826	32.3515	38.888		44.565	41.3064
32.7922	62.8157			79.6298	41.9876	42.0187	31.8519	38.9952		41.6365	40.1109
38.9137	63.8215			97.697	38.7253	39.7626	33.1535	39.3521		45.0643	29.9328
40.0177	71.7054			69.678	38.3995	39.6894	32.3087	38.9729		45.0018	38.563
	56.4688			88.2274	41.7498	40.1228	31.6686	37.4131		46.9567	38.9394
	62.7119			75.0383	43.8925	38.6696	35.0467	39.4183		45.2095	35.3368
	67.2263			94.4694	37.0807	41.1863	33.262	38.8746		42.4209	38.4716
	57.516			78.804	39.8842	40.2563	32.8177	37.2579		43.2573	38.0944
	68.0334			103.086	38.0219	40.473	33.1572	40.3021		41.7804	42.9917
	64.143			82.5309	37.3898	40.8333	33.7954	41.0913		41.94	40.277
	68.4475			59.6424	40.0903	44.7715	36.334	40.4741		39.6878	38.1543
	60.3153			71.6233	40.0212	43.1885	34.0329	39.6584		41.95	40.1794
	60.6345			70.1269	41.4668	43.962	34.2666	37.3033		47.9728	41.9267
	68.0298			85.4498	38.6653	43.2448	33.5269	40.4726		40.3355	40.1016
	59.4716			83.2211	37.2292	43.3782	35.4374	37.613		45.6551	39.0834
	77.0838			67.2591	33.555	40.2967	33.4091	42.0934		43.2654	41.0637
	64.6975			77.366	39.3435	41.3572	33.8238	40.3943		43.8409	42.9598
	66.5491			78.9132	40.8941	41.9446	35.5862	41.0916		42.4353	38.4707
	57.182			80.2754	41.3776	40.2118	34.6264	41.243		44.4994	43.6457
	55.7382			66.9717	36.1756	40.7425	39.5339	40.8374		38.9554	39.784
	60.5733			80.3494	43.7362	54.5197	34.5878	40.32		46.3617	37.7583
	67.0949			73.881	38.9655	40.4464	35.9229	39.3954		41.2014	43.0718
	68.045			81.7466	44.3587	42.9934	38.4053	39.5856		41.0759	45.3594
	62.7812			81.2001	38.753	37.3014	36.0733	38.8647		45.1812	43.0217
	63.6274			85.9333	46.4328	41.1013	36.1852	37.4541		42.1017	37.384
	65.3485			77.8488	38.2206	41.654	36.7998	39.373		45.1585	41.4937
	58.8569			81.5916	38.4355	37.7948	38.3767	39.8127		43.4787	39.4114
	63.9708			85.444	41.0614	35.8746	40.4988	44.8535		45.6425	39.4625
	61.4236			78.4143	43.3065	35.7775	32.485	39.36		47.826	45.5932
	76.6453			69.8458	39.1928	36.5001	37.6473	40.7089		48.1456	43.4213
	59.4829			86.6459	37.4726	36.7963	36.4583	38.6812		47.3016	43.988
	64.3139			77.4796	38.4717	36.7138	34.4505	40.9805		46.6439	42.9273
	65.4507			68.2099	37.4271	38.6352	36.159	41.8611		45.3101	42.5433
	57.3177			84.0947	33.9891	38.8055	38.7359	40.3041		39.1583	41.9886
	62.1625			81.4877	39.3058	35.7834	38.1626	40.934		44.0453	41.3673
	66.9696			81.0179	39.2023	38.9542	39.9385	39.6558		49.5017	44.5617
	61.1711			76.5878	36.3281	43.7323	35.1485	40.301		42.549	44.8169
	57.5096			76.6311	38.0111	42.2488	35.4012	42.8061		43.6097	46.5736
	58.6605			74.9858	38.4421	40.9303	34.861	41.5578		40.9958	44.175
	54.8682			83.552	39.8151	40.0795	34.6906	38.3378		41.759	40.6297
	65.5331				36.4649	43.2975	32.8429	42.238		45.2965	45.0838
	57.8328				36.2057	45.1273	35.5343	44.3586		50.1664	52.2311
	59.2759				41.0408	43.6209	33.3488	41.2529		41.7043	55.0343
	60.0891				43.078	40.6878	34.4749	39.2858		41.5329	44.6644
	62.829				40.0312	43.0074	34.4648	42.9378		46.8211	56.8239
	65.3707				41.331	42.7697	31.2174	39.1851		48.9697	40.0525
	60.2644				38.721	39.6557	37.3161	40.3425		42.658	37.7674
	60.3007					41.8917	37.3617	39.6312		43.1879	42.013
	60.0738					43.1555	36.3463	40.534		45.657	49.494
	59.7557					40.9419	35.9233	38.2508		47.1488	37.5252
	56.1988					36.3094	36.0862	43.1152		44.8183	40.8793
	61.4386					50.0379	34.2557	44.5243		41.9215	40.2749
	78.0886					41.4481	33.4757	43.0801		41.8813	39.3029
	69.606					46.4944	35.8794	43.4202		44.0949	40.4037
	69.9176					45.6574	35.2752	47.8244		46.8304	38.876
	63.5416					37.9054	33.6442	39.4394		43.6669	43.747
	64.1776					32.5249	32.4585	43.3605		43.5815	32.053
	62.0439					35.681	33.4816	45.2049		45.1426	38.0261
	66.6049					34.0401	35.6506	39.7123		39.2138	34.4925
						34.2396	34.132	45.3748		45.7392	36.0003
						34.3731	33.4492	41.3459		46.8191	36.0393
						35.4454	34.4463	40.5492		43.6612	39.3415
						35.8429	33.4965	43.1955		42.023	39.9685
						32.8409	36.9941	40.5977		42.9983	35.5323
						37.0554	35.2215	41.5219		43.4863	37.9242
						33.9815	31.5546	39.6283		42.0557	39.05
						31.055	33.962	39.2018		40.9457	40.2659
						34.4132	30.583	37.6039		41.7956	33.9901
						36.9762	30.5337	36.937		44.2617	40.4573
						35.6783	44.65	36.6237		44.4301	37.8407
						33.3142	33.7639	37.6994		41.8747	40.2518
						34.4005	34.1552	36.6731		43.6746	41.5023
						36.1831	28.1814	37.8649		44.8179	38.0676
						37.1416	34.3943	39.2908		43.6154	37.2412
						35.3258	34.7394	40.0856		43.3426	38.1108
						38.5664	28.9135	46.6751		44.3106	37.0031
						36.0089	38.8279	41.1096		41.8701	37.3588
						35.414	30.2539	40.0425		45.1185	37.6428
						35.852	34.0965	38.4602		43.4651	41.9242
						34.7031	32.9548	40.5582		42.7185	37.2261
						34.9445	34.8908	39.3836		41.5041	38.3484
						34.2839	34.2926	35.7872		42.7769	38.19
						35.0195	36.981	37.6997		40.5876	43.9103
						36.2288	37.5037	35.828		43.5386	41.9112
						37.4115	35.5325	35.7983		43.8273	43.0839
							38.5224	36.9308		40.7664	42.6359
							28.3658	38.5338		42.7857	41.3819
							30.0904	39.6878		43.4489	40.3247
							33.3698	38.5189		44.77	39.6953
							27.2255	39.6885		41.5176	39.4211
							36.321	37.9485		40.8665	37.8605
							34.2497	38.8431		42.3098	40.5172
							35.2291	44.0628		42.9414	47.4889
							34.2003	38.702		50.1106	41.7069
							39.9506	41.7903		41.5914	37.8665
							28.9177	36.0849		42.0463	38.8964
							35.8782	35.422		43.9749	40.6742
							34.2845	37.185		43.1553	39.5247
							31.7139	39.2352			37.4023
							34.8318	39.5899			37.6819
							39.1446	39.4164			35.79
							31.5311	37.5346			37.0301
							30.5335	37.8364			37.3913
							26.075	41.3467			36.3364
							37.0956	41.7961			35.6881
							34.6612	37.7744			35.9164
							38.5612	39.2074			37.8368
							30.8762	40.1421			44.7539
							26.4519	43.4226			34.3292
							28.2144	44.4066			34.3508
							36.9668	40.3537			37.4165
							33.0708	39.3843			37.529
							34.3809	39.8314			32.0323
							32.5237	39.1909			35.0803
							34.1422	43.4529			30.8048
							35.3751	41.7728			41.2287
							38.3496	40.4221			37.2729
							37.3845	39.6176			32.2766
							35.1441	40.8136			35.1504
							31.1078	40.3463			35.196
							27.1249	46.6996			34.246
							40.859	43.9478			35.9546
							49.885	42.7921			33.1832
							36.2728	42.0922			36.4466
							30.6708	42.2262			36.2399
							33.9009	39.1589			37.0665
							38.4728	41.7694			36.5966
								42.0839			37.0709
								42.1168			37.4819
								44.0523			42.8744
								41.595			43.3392
								39.0213			41.0295
								39.3718			41.9775
								41.6602			40.4031
								42.3285			40.2375
								41.3811			38.3296
								45.3502			35.968
								42.1263			34.291
								40.3767			37.244
								38.7555			34.1442
								36.4212			37.4737
								37.5243			38.7658
								37.8835			38.8006
								37.221			39.7984
								37.8297			38.6557
								38.0097			39.5965
								36.455			38.4182
								37.4522			36.4906
								37.6606			38.8258
								35.4932			38.2751
								38.2204			36.5701
								38.2328			35.9459
								37.9811			33.3575
								37.1998			39.571
								38.0465			39.443
								36.8125			35.6331
								36.7261			40.3197
								36.7233			35.3164
								39.635			33.4722
								41.0212			35.9358
								40.0435			31.3069
								40.5532			39.2537
								41.6817			37.4612
								44.3037			35.6481
								41.5202			37.7216
											36.4886
											34.9559
											36.6442

## Sheet: Fig. 3a
pCa	WT				L4838V				V4842M				V4849I
6.92	0	0	-0.000504202	0.000504202	0.00736822	0.00736822	0.00327476	0	-0.00425302	-0.00318977	-0.0095693	-0.00318977	0.00617279	0.0174896	0.0133744	0.00462959
6.34	-0.00104596	0.00313788	0.00403362	0.00352941	0.021286	0.0204673	0.00982429	0.0384785	0.00691116	0.00425302	-0.0037214	0.00850605	0.020576	0.0221192	0.015432	0.023148
6	0.00976229	0.0052298	0.0161345	0.0110924	0.0401159	0.0278355	0.0270168	0.023742	0.0191386	0.0148856	0.0212651	0.00850605	0.0565839	0.0694439	0.0478391	0.0401231
5.62	0.0163867	0.0188273	0.0231933	0.0161345	0.0523962	0.0483028	0.0483028	0.0409346	0.0366823	0.0297712	0.041467	0.0345558	0.105452	0.124999	0.106995	0.101851
5.04	0.0418384	0.0428843	0.0468908	0.052437	0.0589458	0.0802317	0.0630392	0.0564897	0.0834656	0.0707065	0.0940981	0.0754912	0.142489	0.124485	0.130143	0.142489
4.59	0.051252	0.0519493	0.0680673	0.0610085	0.0654953	0.066314	0.0442093	0.0597644	0.102073	0.102604	0.106857	0.0967563	0.140431	0.185698	0.169237	0.168723
3.93	0.0373059	0.0369572	0.0363026	0.0468908	0.0532149	0.0507588	0.0548523	0.0466654	0.0776177	0.0850605	0.095693	0.0893135	0.153805	0.151233	0.133229	0.147633
3.36	0.00976229	0.0149921	0.0171429	0.0206723	0.0368411	0.0483028	0.034385	0.0368411	0.0350874	0.0473149	0.0462516	0.0393405	0.0915631	0.0915631	0.0889911	0.0740735
2.92	0.00976229	0.00557845	0.0010084	0.00302521	0.0163738	0.0221047	0.0139177	0.0261981	0.0122274	0.0164805	0.0180753	0.0159488	0.0493823	0.0452671	0.0442383	0.0360079
2.67	0	0.00662441	0.00504202	-0.000504202	0.0139177	0.00491215	0.0130991	0.0171925	0.00797442	0.00584791	0.00797442	0.00425302	0.0272632	0.0262344	0.0159464	0.0169752
2.04	-0.00313788	0.000348653	0.000504202	0.00302521	0.0171925	0.0163738	0.00818691	0.0180112	-0.00106326	-0.00212651	0.00159488	-0.00531628	0.00360079	0.00462959	0.0010288	0.000514399

## Sheet: Fig. 3b
pCa	WT				A4846V				Y4850C
6.92	0	0	-0.000504202	0.000504202	-0.00279348	-0.00372464	-0.00558696	-0.0046558	0	0.00659865	-0.00744463	0.00473749
6.34	-0.00104596	0.00313788	0.00403362	0.00352941	0.00325906	0	-0.00558696	0.00558696	0.00152277	-0.0045683	0.00406071	0
6	0.00976229	0.0052298	0.0161345	0.0110924	0.00046558	0.00977718	0.0069837	-0.00372464	0.00152277	0.0126897	0.00676785	0.0142125
5.62	0.0163867	0.0188273	0.0231933	0.0161345	0.0158297	0.0069837	0.0116395	0.00605254	0	0.00101518	0.00744463	0.00406071
5.04	0.0418384	0.0428843	0.0468908	0.052437	0.0251413	0.0209511	0.0279348	0.0372464	0.0137049	0.00609106	0.0121821	0.0101518
4.59	0.051252	0.0519493	0.0680673	0.0610085	0.0270036	0.0260725	0.0302627	0.023279	0.00507588	0.00507588	0.0115053	0.0101518
3.93	0.0373059	0.0369572	0.0363026	0.0468908	0.0181576	0.0148986	0.0190888	0.0190888	0.00609106	-0.00304553	0.00406071	0.000676785
3.36	0.00976229	0.0149921	0.0171429	0.0206723	0.00558696	0.00744928	0.00558696	0.0107083	0.00812142	0.00558347	0.00406071	0.00676785
2.92	0.00976229	0.00557845	0.0010084	0.00302521	0.00325906	0.00093116	0.00419022	0.00325906	0.008629	0.00152277	0.00473749	0.0121821
2.67	0	0.00662441	0.00504202	-0.000504202	-0.00419022	-0.00046558	0.00279348	0.00791486	-0.0045683	0.00406071	-0.00203035	0.00135357
2.04	-0.00313788	0.000348653	0.000504202	0.00302521	-0.0023279	-0.00139674	-0.00139674	-0.0046558	0.00355312	0.00609106	0.00270714	0.00744463

## Sheet: Fig. 3c
	Binding at pCa 4.5
WT	0.051252	0.0519493	0.0680673	0.0610085
L4838V	0.0654953	0.066314	0.0442093	0.0597644
V4842M	0.102073	0.102604	0.106857	0.0967563
A4846V	0.0270036	0.0260725	0.0302627	0.023279
V4849I	0.140431	0.185698	0.169237	0.168723
Y4850C	0.001	0	0.001	0.002
N4858D	0.001	0.002	0	0.001
F4860V	0.002	0.001	0	0.003
R4861C	0.002	0	0.001	0.002
R4861H	0.0496208	0.0556814	0.0609844	0.0628783
Y4864C	0.002	0	0.001	0.002
Y4864H	0.001	0.002	0	0.001

## Sheet: Fig. 3d
	EC50 (Ca)
WT	5.209	5.265	5.236	5.213
L4838V	6.143	5.921	5.962	6.237
V4842M	5.323	5.181	5.34	5.219
A4846V	5.398	5.266	5.26	5.295
V4849I	5.782	5.825	5.708	5.621
R4861H	5.373	5.203	5.093	5.344

## Sheet: Fig. 3e
	IC50 (Ca)
WT	3.892	3.814	3.983	3.813
L4838V	3.236	3.255	3.24	2.934
V4842M	3.713	3.587	3.579	3.618
A4846V	3.949	3.967	4.005	3.885
V4849I	3.225	3.302	3.345	3.467
R4861H	3.814	3.883	3.955	3.77

[truncated: 11 more sheets: Fig. 3f, Fig. 4c, Fig. 4d, Fig. 4e, Fig. 6a, Fig. 6c, Fig. 6d, Fig. 6e, Fig. S3a, Fig. S3b, Fig. S3c]
